# Supplementary material for: What Drives Bitcoin? An Approach from Continuous Local Transfer Entropy and Deep Learning Classification Models
Source: Entropy (Basel). 2021 Nov 26;23(12):1582. doi: 10.3390/e23121582 (PMC8700167; doi:10.3390/e23121582)
Supplement: Supplementary file 1 [file entropy-23-01582-s001.zip]

Archive with 1 entries (1 files):
- entropy-1418741-supplementary.csv
