# Supplementary material for: What Drives Bitcoin? An Approach from Continuous Local Transfer Entropy and Deep Learning Classification Models
Source: Entropy (Basel). 2021 Nov 26;23(12):1582. doi: 10.3390/e23121582 (PMC8700167; doi:10.3390/e23121582)
Supplement: Supplementary file 1 [file entropy-23-01582-s001.zip › entropy-1418741-supplementary.csv]

Date	BTC	Google Trends	BBC Breaking News	Department of State	United Nations	Elon Musk	Donald Trump	EPU Twitter	Risk Aversion	ETH	LTC	XRP	DOGE	TETHER	Gold	Silver	Palladium	Platinum	DCOILBRENTEU	DCOILWTICO	EUR/USD	S&P 500	NASDAQ	VIX	ACWI	Tesla
01/01/2017	0.03526233428888492	-0.03822121282019775	-0.22589999999999977	0.315	8.0795	-0.18616357415364426	3.3365	0.6664090802461162	0.0	0.0252118619272359	0.04217045111353479	-0.012639631486158542	0.022173857494321325	0.0	-0.009272778732338338	-0.01448541907519596	0.009250241151733007	0.0034385259324425377	-0.00018193395847454497	-0.0009298001599664651	0.0025705731296857062	-0.0046478652506074525	-0.011175859274281663	0.048897007483813315	-0.0015198854568163611	-0.004622227339115437
01/02/2017	0.023188239466684024	0.5062698072301299	-5.5614	-0.5246000000000001	-5.241	-0.07459117452093614	-4.0004	-0.5128617751073206	0.0	0.02488666949895224	0.029989595351261444	-0.0089913059399791	-0.008810629682153959	0.0	-0.009272778732338338	-0.01448541907519596	0.009250241151733007	0.0034385259324425377	-0.00018193395847454497	-0.0009298001599664651	-0.005912662657294461	-0.0046478652506074525	-0.011175859274281663	0.048897007483813315	-0.0015198854568163611	-0.004622227339115437
01/03/2017	0.02138937754820791	0.0	5.8329	1.7335000000000003	-0.5410000000000013	-0.021566236638414345	0.35540000000000005	0.04343806395772898	-0.017514461614827836	0.14905550172597515	-0.004903439853810365	0.011813951690487379	0.0044150182091158285	0.0	0.009833841832126211	0.022884350651061425	0.03964649185756475	0.036326910626973685	0.0016362152545950082	-0.026200725966072813	-0.0047938730349992575	0.008450767046808139	0.009761764278012564	-0.08856658725643607	0.007744146446412081	0.01532490322677127
01/04/2017	0.10096032940194899	0.06624938554120074	-5.9155999999999995	-1.1961000000000004	1.4065000000000012	0.024262463557356964	-2.4789	1.0426840657208976	-0.015134128388436419	0.14578474464506375	0.04473461038978743	0.02840573820392933	0.03888178754420757	0.0	0.004142112023847844	0.00831072032574065	0.041173097308354834	0.007266569198283612	-0.008757581970548767	0.017042639344087007	0.008040629133869055	0.0057059983723570795	0.005255613435144468	-0.08101594376008858	0.008516374425368234	0.04505469513344584
01/05/2017	-0.13057527209119613	0.24846135929849966	4.7513	11.256899999999998	-2.8903000000000008	-0.38214147824436223	1.4171999999999998	-0.8519552479324313	0.0012992118644711281	-0.09280345899220466	-0.11954984249966372	-0.05780326312877815	-0.030109801471370545	0.0	0.014054511413712945	0.009237591243421495	0.0015158900634411054	0.025794987562693272	0.007667069321582343	0.00953011043580032	0.011187071543866368	-0.0007709676024818535	0.005602832627868537	-0.015306421282675675	0.003817115247952252	-0.0010578967263965566
01/06/2017	-0.11621033232905109	-0.17435338714477777	-2.750700000000001	-9.4674	1.0513999999999997	0.5393675551993891	4.7212	0.23699251890011386	-0.0020898165348401943	2.925530618291816e-05	-0.1059270095779885	0.01821718643471293	-0.04009445720187799	0.0	-0.0063670388296159786	-0.005671767098624603	0.023775166194980102	0.0002169208608897577	0.01641302964133029	0.003897916768271781	-0.007095918889270268	0.003510797758279338	0.008449683898508198	-0.03045037352342783	0.00016563147035775216	0.009917582163057492
01/07/2017	0.007057722347231454	-0.24116205681688818	3.8160000000000016	-2.4474	-0.24079999999999968	0.4255324448006109	-2.4111000000000002	0.11887132840172843	0.0	-0.03852102527816248	0.024209524547817773	0.008043573057446629	0.004535155165390492	0.0	-0.0063670388296159786	-0.005671767098624603	0.023775166194980102	0.0002169208608897577	0.01641302964133029	0.003897916768271781	-0.007095918889270268	0.003510797758279338	0.008449683898508198	-0.03045037352342783	0.00016563147035775216	0.009917582163057492
01/08/2017	0.0028684648114447597	-0.18492233849401196	-3.9659000000000004	-2.1590999999999996	-0.21099999999999985	0.1331	-0.7656999999999999	-0.11165513001188554	0.0	0.041938001515257284	0.00973536264725916	-0.02111357103318756	0.0	0.0	-0.0063670388296159786	-0.005671767098624603	0.023775166194980102	0.0002169208608897577	0.01641302964133029	0.003897916768271781	-0.007095918889270268	0.003510797758279338	0.008449683898508198	-0.03045037352342783	0.00016563147035775216	0.009917582163057492
01/09/2017	-0.009228137790431745	-0.13353139262452274	21.772699999999993	4.2893	-4.211600000000001	-0.15898402006854395	-1.8604	-0.37900312522294843	0.0030793735504895947	0.0034731352277375116	0.07413229052410619	-0.010645261817357365	0.035559302036487495	0.0	0.007197118243030154	0.0044651304514680135	0.0005809271231882462	0.009661910911737515	-0.027384066726183764	-0.0383318900446219	0.003979916179195485	-0.003554871008026872	0.003552642398126693	0.020979790469194626	-0.0023213407870548153	0.009863492270038243
01/10/2017	0.005357619235716982	-0.01801850550267825	-19.282899999999994	-1.5933000000000002	1.7229000000000005	0.062084020068543966	3.4074999999999998	0.14836605365725575	0.0006278546835920551	0.021461695972511574	0.06513821320517943	0.08259647836265671	-0.013187004281952852	0.0	0.005723998101914596	0.013425918003765247	0.01004664011128753	0.0014821253320045358	-0.022121917087270848	-0.021991739653218545	-0.001893222829782354	-0.003554871008026872	0.002041736005356398	-0.006073771383567017	-0.0023213407870548153	-0.006115209342006711
01/11/2017	-0.1544739002811122	0.13580154115906162	3.5756999999999994	-0.3096	4.2345999999999995	-0.5879	-3.7177999999999995	0.0960094808830716	-0.004973226637170147	-0.08213280527219968	-0.1769699117170238	-0.04379370936689231	-0.09752502013387776	0.0	0.003143520134315736	-0.0034247834813658784	-0.012663473915857537	-0.007072600207501445	0.0076772214918476855	0.026600927763303694	0.0026495094984639936	0.0028255693040186713	0.002982537326122525	-0.020220469149120124	0.005463137501218185	-0.0006092254455016821
01/12/2017	0.03421308169553239	0.07637297878457416	-0.24789999999999945	-0.794	-1.9187999999999996	2.8379000000000003	2.8869	0.3644039279375839	0.00324880137974759	0.014665908716898102	0.029711811827200618	0.001870033270535032	0.01452810056290943	0.0	0.0031922274233258108	0.0030137131736189815	0.004357593056738551	0.005539327904664937	0.01664855323674308	0.015589669344393098	0.0029252202977453415	-0.0021470565426557897	-0.0017400545828696323	0.024562638368409218	-0.0004954173992830491	-0.0006095968274117958
01/13/2017	0.023515182777567922	-0.19415601444095754	1.3244000000000002	3.8477000000000006	-1.7583999999999997	-2.4344	-0.8379000000000001	0.19774295476347614	-0.004622434921570107	-0.009355760283621617	-0.018318063106798288	0.026578106421697	0.004796172263493048	0.0	0.0015964763898521639	0.0024698350624823284	-0.009705021988712481	0.007439903865204656	-0.00257163991836018	-0.01233763395801546	0.0028227342792219168	0.001848152813804127	0.0035798686673960134	-0.027230492329601397	0.0026393944718794415	0.03492459268301795
01/14/2017	-0.006782824243647845	-0.07410797215372167	0.015299999999999647	-1.5582835277018336	-1.0869	0.1482	-2.3445	-0.2836032997883251	0.0	-0.01265354622244308	0.0024796583283381857	0.03968125922914556	0.0	1.9999600008575447e-05	0.0015964763898521639	0.0024698350624823284	-0.009705021988712481	0.007439903865204656	-0.00257163991836018	-0.01233763395801546	0.0028227342792219168	0.001848152813804127	0.0035798686673960134	-0.027230492329601397	0.0026393944718794415	0.03492459268301795
01/15/2017	0.004133622922712021	-0.5500463369192721	-3.0553	-2.0254164722981667	3.5313999999999997	0.6873268648248583	1.0572	0.1170978331395034	0.0	0.02635322616706226	0.006467899737487848	-0.02016405060841997	-0.014458083175229675	-9.999750006398682e-06	0.0015964763898521639	0.0024698350624823284	-0.009705021988712481	0.007439903865204656	-0.00257163991836018	-0.01233763395801546	0.0028227342792219168	0.001848152813804127	0.0035798686673960134	-0.027230492329601397	0.0026393944718794415	0.03492459268301795
01/16/2017	0.011770320907452003	-0.09309042306601195	-1.6366	4.8927000000000005	0.6509999999999998	-0.4384268648248584	0.3144	-0.21669422508439595	0.0	-0.027406995460079298	-0.005952717880998826	0.00917573405390204	0.00484262447578665	-9.999850002176767e-06	0.004491543214546034	-0.0007968222675538428	-0.008081850573767646	-0.0021345810097344042	-0.0012883042179394621	-0.01233763395801546	-0.003954062767946603	0.001848152813804127	0.0035798686673960134	-0.027230492329601397	0.0026393944718794415	0.03492459268301795
01/17/2017	0.08791091976604459	0.19845093872383818	-1.5402000000000005	-4.1303	-2.2444999999999995	0.5034967535037838	2.0135	0.27215895332027795	0.010359351092969038	0.06680919912154426	0.009311954290488922	0.0017662648100813527	0.03791923486229365	0.0	0.011852357939732272	0.022772498510276407	0.006297443681752668	-0.0068921778888775265	0.006973784915859316	0.001717393800606981	0.010509620989460337	-0.0029719143156583527	-0.0029413648860661112	0.05542543987122439	-0.0031350574312227764	-0.009169100640154415
01/18/2017	-0.023761816979209094	0.0	3.5217000000000005	-0.2883	-2.7459000000000007	-0.017056898259291797	-1.2435	-0.15884740480892923	0.0042861898585394576	-0.007257668205795209	-0.025936070783246112	-0.013472703601310698	-0.03309994842634367	0.0	-0.01054784555505428	-0.008045161442610471	-0.0014538472820291304	-0.01305617358344513	-0.01678232103416244	-0.02568452477302685	-0.007777764926564491	0.0017622003864135038	0.002217712903393121	0.05011315431970509	-0.001653986483580283	0.011731577100601243
01/19/2017	0.013944415590415815	-0.10536051565782623	-0.47340000000000027	3.2074000000000003	1.2869000000000004	0.7224601447555081	3.4172	-0.04729484840561682	0.0037272881876770914	0.016427036056268385	0.005821695377215441	0.04730562547104	0.014320053774747876	0.0	0.0004565925820774197	-0.0023181101652438585	0.00657214402939843	-0.004046209213895757	-0.011033305006713068	0.005267790934858851	0.0031933905225510414	-0.0036158590231876175	-0.0009260890617568407	0.023754086008107134	-0.002818070659011518	0.022401957310022258
01/20/2017	-0.0045036584678523894	-0.06899287148695155	3.7399000000000004	-2.0281573594105704	5.1328	-0.8581425346592162	-1.7925999999999997	-0.02314281430972187	-0.01444983079128137	0.019374064160686988	0.0075865262419128054	-0.05238632976547741	-0.009523881511254828	0.0	0.004529709588068087	0.0041453327689606745	0.044643730417673666	0.019353944489505892	0.03437780781021438	0.01812621937997827	0.003650493125831031	0.003360532379786285	0.00237879485777448	-0.10206218786943522	0.004141478627184725	0.003971427438757225
01/21/2017	0.02946019462119942	0.023530497410194195	-1.7633999999999999	0.2609573594105701	-0.3587999999999987	0.15384253465921627	0.05989999999999984	-0.4754943075984288	0.0	0.028695866644002255	0.003720566943568926	0.0046334437577240095	-0.004796172263493048	0.0	0.004529709588068087	0.0041453327689606745	0.044643730417673666	0.019353944489505892	0.03437780781021438	0.01812621937997827	0.003650493125831031	0.003360532379786285	0.00237879485777448	-0.10206218786943522	0.004141478627184725	0.003971427438757225
01/22/2017	0.0031194852154774466	-0.0476280489892546	-1.4202000000000004	-0.9014	-1.2905000000000006	-0.019600000000000284	-1.2882	0.05882162038695604	0.0	-0.01906370775640287	-0.015894596606379263	0.0010432969125773184	-0.0048192864359499765	0.0	0.004529709588068087	0.0041453327689606745	0.044643730417673666	0.019353944489505892	0.03437780781021438	0.01812621937997827	0.003650493125831031	0.003360532379786285	0.00237879485777448	-0.10206218786943522	0.004141478627184725	0.003971427438757225
01/23/2017	-0.003966023143174624	0.13657553500575076	0.22510000000000013	-0.09199999999999997	-3.7299	-0.6236999999999998	-0.4837	0.37379880141546273	0.005137682859585158	0.0109274456612658	-0.0018701087664723115	-0.0023862800287011154	0.0048192864359499765	0.0	0.006514198160689766	0.008483169118424616	-0.014034825202104528	0.004233512226915259	-0.004369999671117952	0.008373027033460101	0.005776054814087786	-0.00269370229296495	0.0004936370288515235	0.019734660192232134	0.0001653029179733423	0.016976018096785506
01/24/2017	-0.031231517808635978	0.0	2.1569999999999996	-0.22449999999999992	1.0042000000000004	2.2319	0.923	-0.274956671850914	-0.00546630164528239	-0.01755485969288717	-0.013031124352646195	-0.023722499458806112	-0.029270382300113695	0.0	-0.007655043005539319	-0.0074129841901018345	0.014529275326599311	0.013799597252425855	-0.0018264845260347329	-0.007418008338010651	-0.003163381871336038	0.0065430889919335655	0.006956029763331983	-0.06131517455163982	0.005439723295817878	0.022601422586555397
01/25/2017	0.00986503600162525	-0.08894748601649616	-6.402900000000001	1.3554	1.5193999999999996	-1.3331	-0.9458	-0.010370922675500438	-0.00663203340150198	-0.005848245692601672	-0.01908430950497242	-0.004136985904843016	0.009852296443011	0.0	-0.006847551064796065	-0.006479535973375583	-0.07611166496601385	-0.015684611948197258	-0.0066031054297335245	-0.004592430574210216	0.00158294180825444	0.007994031790009792	0.009833749568345596	-0.023767115069428968	0.009815226843222113	-0.0005500117890280265
01/26/2017	0.017646255608355865	0.022989518224698746	3.9490000000000007	-0.8965264338411972	-3.1070999999999995	-0.5570660489780268	0.18309999999999998	0.16303469599356646	-0.002296317489776545	0.0017580677130704103	0.03173994885174691	0.026813694575873015	0.019418085857102696	0.0	-0.010204383726684974	-0.011311789028530583	-0.011168229193906143	-0.0023996131290795475	0.028124869283405296	0.020877585021555234	-0.006159608835666172	-0.0007355741836105878	0.0010573912139140162	-0.016791439297259902	-0.0019553534012395346	-0.0077321384081461275
01/27/2017	0.0023512262238760684	-0.09531017980432482	0.30550000000000005	0.9694264338411972	-0.25990000000000024	-0.4196339510219733	1.3559	0.019984774484363754	-0.0012932251803394745	-0.00490382685219215	0.005607151046117531	-0.0419748760725378	-0.019418085857102696	0.0	0.00226919456955077	0.01969494186377352	0.025144213022395334	0.0075875602719337465	-0.01969527932763704	-0.0011276077120374595	0.001590197238890964	-0.0008668437196783785	0.0021578742666257256	-0.004714765923703457	-0.0019591843001469655	0.0017410086475471154
01/28/2017	0.001998545203429458	0.0	-2.1237000000000004	-1.1782191108286129	0.037699999999999845	-1.116	-2.4602	-0.2276581436938514	0.0	0.0026253077540920877	-0.0007601672733974496	-0.011444821951443807	0.024214258120595744	0.0	0.00226919456955077	0.01969494186377352	0.025144213022395334	0.0075875602719337465	-0.01969527932763704	-0.0011276077120374595	0.001590197238890964	-0.0008668437196783785	0.0021578742666257256	-0.004714765923703457	-0.0019591843001469655	0.0017410086475471154
01/29/2017	-0.0022703951439373427	0.04879016416943188	1.8442000000000003	-0.06091690352811174	3.4806000000000004	-0.2560000000000001	-2.3735	0.32013284352828286	0.0	-0.007696365606860045	-0.00022063451981435556	0.009416265431515747	-0.024214258120595744	0.0	0.00226919456955077	0.01969494186377352	0.025144213022395334	0.0075875602719337465	-0.01969527932763704	-0.0011276077120374595	0.001590197238890964	-0.0008668437196783785	0.0021578742666257256	-0.004714765923703457	-0.0019591843001469655	0.0017410086475471154
01/30/2017	0.0009565841979952694	-0.04879016416943188	6.925499999999997	-0.7463639856432752	-1.2426000000000004	5.168200000000001	1.6438	-0.16367750289774552	0.014220353375763661	0.008283036832323898	0.04297434543220957	-0.0032856166614614324	0.019418085857102696	0.000309948860919745	0.00377058555573484	-0.0010856686975446728	-0.00026978902661856097	0.004252309738530968	-0.0005475951583395755	-0.010396086449186104	-0.00037393662210070955	-0.0060276562158030345	-0.0075223299553321965	0.1158908875043454	-0.006393988502328085	-0.009214112701151578
01/31/2017	0.052921729387469085	0.07232066157962608	-5.662999999999997	0.37439999999999996	-1.4612999999999998	-4.855300000000001	1.0705	0.6700705029363343	0.003979170555014622	0.014677215590058523	0.014170799943733714	-0.010555434750409987	-0.009661910911736626	-0.00032294881542012805	0.012483436020676919	0.02495609449816616	0.017585486508981063	0.005239834640806684	0.008725741602232162	0.002277472990488416	0.009584589261726464	-0.0008903958463326589	-0.0024516657637843053	0.009216655104923976	0.0014791686483617283	0.005173582803023713
02/01/2017	0.019006196235316963	0.316337328212157	1.2447000000000001	0.4504	1.8640000000000003	0.5467276379448491	1.1824999999999999	-0.1738977981313088	-0.0028351987275294643	0.0004287125641164735	-0.0008118745057470456	0.03516777533330728	0.014458083175229675	2.0000039999551556e-06	-0.0007271045037260393	-0.0005811767282661862	0.012213510099941871	0.003961990187365316	0.009726301459574316	0.02156670555877538	-0.002689295449351467	0.0002983489915555637	0.006995527804939172	-0.015126338830151909	0.0004925704064779879	-0.010735023163796154
02/02/2017	0.022771647992677835	0.12715517548524669	-2.9901	0.8822999999999999	3.8952	0.7158723620551508	-0.7449999999999999	-0.7477656302741567	-0.00046817051470404714	0.008286404618994325	0.0024360965899075104	-0.010915628407259348	0.009523881511254828	-5.000017499993401e-06	0.0050457688057408134	-0.0034541362613951243	-0.006424131552750012	0.0014704634608673217	0.0026850459163769713	-0.006514681021193347	-0.0009290227349716684	0.0005701254430370284	-0.0009688954283024742	0.010109605900553653	0.0013123361463502903	0.009225509138070187
02/03/2017	0.017740496907333814	-0.030305349495329037	-0.8212999999999999	-0.7796999999999998	-1.0500999999999996	0.24902084047049877	-1.5026000000000002	0.10225295891829234	-0.009443059748601268	0.02672490708217401	-0.0006635789675943915	0.0007726184422045534	0.009434032233359702	4.000016000073334e-06	0.0035628418895674585	0.0015943817149186579	-0.01103929258483749	0.004338747773490859	-0.00035758984825928763	0.004843526607570592	0.0022282062881631565	0.007238573675816262	0.0026965959712050847	-0.08389196182268543	0.005721306983609509	-0.0008750000558270798
02/04/2017	0.012533874361998265	0.059719234701622326	0.37019999999999964	-0.9580000000000001	-3.262400000000001	1.2833791595295012	-3.1662999999999997	-0.031807986670070676	0.0	0.028297080508185246	-0.006034001227775976	0.0027764941482919525	-0.009434032233359702	1.0000014999200664e-06	0.0035628418895674585	0.0015943817149186579	-0.01103929258483749	0.004338747773490859	-0.00035758984825928763	0.004843526607570592	0.0022282062881631565	0.007238573675816262	0.0026965959712050847	-0.08389196182268543	0.005721306983609509	-0.0008750000558270798
02/05/2017	-0.015032356643604139	0.13217177310848305	0.9943000000000003	0.6539819138318347	2.6119000000000008	5.703300000000002	5.9323	-0.06915034165741574	0.0	-0.007065616474616121	-0.003723038227428477	-0.007731598743337287	0.0	0.0	0.0035628418895674585	0.0015943817149186579	-0.01103929258483749	0.004338747773490859	-0.00035758984825928763	0.004843526607570592	0.0022282062881631565	0.007238573675816262	0.0026965959712050847	-0.08389196182268543	0.005721306983609509	-0.0008750000558270798
02/06/2017	0.010467345472418899	-0.03226086221822144	-1.3687	-0.40728191383183465	-0.47360000000000113	-2.432809954181618	-1.8306	1.009627382319569	0.008412309614738156	0.003201072101638225	0.00026957077818190456	0.0012410798986737248	0.014117881545784527	-1.0000014999200664e-06	0.012403297663417412	0.012827853276544676	0.0288436071107272	0.009982158723318868	-0.01622534242912632	-0.014978748501613737	-0.0030650653262635774	-0.0021176570774645853	0.001231417563513304	0.03581403347530543	-0.00375602629865579	0.025300937094018927
02/07/2017	0.02210139973447056	-0.016529301951210496	0.7573999999999996	-0.5606	-3.5263999999999998	-4.135590045818384	-2.3429	-0.33913829231015313	-0.0010735380661748284	0.0109934876236224	-0.0009005020164747357	-0.006688988150796327	-0.028437935320532404	1.0000014999200664e-06	-0.0013606656401181638	-0.001720855209915495	-0.011262333336045316	-0.009355346045159862	-0.02260917921127703	-0.015589669344393098	-0.006252061609921367	0.00022679495216770817	0.0034615211155113457	-0.007060929600874122	-0.0008183976232221113	-0.0011257255058367832
02/08/2017	0.0016192658474531996	0.1397619423751586	0.4149999999999999	1.1561	0.5727000000000004	-1.5897170899941073	4.0964	-0.45353584710421124	0.003446565665871204	-0.007330126735033637	-0.00426612284093042	0.004826790219731869	0.014320053774747876	0.0	0.00620512781253435	0.0038607366436615997	0.00918866557204634	0.011422479373028871	0.011644157069949035	0.0034430026360747767	0.0014031151453080398	0.0006931502647971044	0.0020611692774483714	0.014072351838678276	0.0026165182548201216	0.01770779231825781
02/09/2017	-0.06679680017439882	0.1479201300766222	-4.8755999999999995	0.755	2.2756999999999996	-0.5148357773687421	0.3803000000000001	-0.1941503219169496	-0.009821335716732937	-0.035528189766909524	-0.05744020385327131	-0.009990716881471684	-0.03373813963185057	0.0	-0.010664543620301004	-0.007198032574403435	-0.0017010229714280456	-0.002412071365634816	-0.008118125765241846	0.011769308213274154	-0.004027542558478078	0.005735978912330353	0.0029936402745214252	-0.05106348857245191	0.004074653180532017	0.02680479710586825
02/10/2017	-0.005758821795255997	-0.17733401528291548	5.501099999999999	0.3707999999999998	0.8846000000000003	0.8947528673628493	-2.3984	0.2002581041401319	-0.0035737630964579603	0.02211545417853955	-0.005644303376697524	-0.013425140433778182	0.019418085857102696	0.0	0.004272990035079083	0.01681023454711328	0.018936619670799182	-0.0029615026580689374	0.02234934569319158	0.01591346883180167	-0.0011268664916730883	0.0035597154352586813	0.0027838333501541968	-0.002761161441328319	0.004058117735409539	0.00011145366993847716
02/11/2017	0.01583480143990723	-0.015037877364540542	-2.6507000000000005	-0.7581273070733667	0.0719000000000003	0.34149999999999997	4.568300000000001	-0.34628257611842717	0.0	0.0062399665093662016	0.004197984847617464	0.006971981972927033	0.0095694510161497	0.0	0.004272990035079083	0.01681023454711328	0.018936619670799182	-0.0029615026580689374	0.02234934569319158	0.01591346883180167	-0.0011268664916730883	0.0035597154352586813	0.0027838333501541968	-0.002761161441328319	0.004058117735409539	0.00011145366993847716
02/12/2017	-0.005260464409923671	-0.3019244291673241	13.021408264824421	0.19097189460132769	-0.7186000000000003	0.6810792737095976	-5.2943	0.04317884331650301	0.0	0.0043694874058224364	-0.0076031101413933655	-0.010157205242461664	-0.0095694510161497	0.0	0.004272990035079083	0.01681023454711328	0.018936619670799182	-0.0029615026580689374	0.02234934569319158	0.01591346883180167	-0.0011268664916730883	0.0035597154352586813	0.0027838333501541968	-0.002761161441328319	0.004058117735409539	0.00011145366993847716
02/13/2017	-0.00858374369139181	-0.12188981760903672	5.954491735175582	-1.1705445875279608	-0.5738000000000003	0.3486307589041664	2.3108	0.3715839610859115	0.0008712924919226372	-0.011443216004253909	-0.012424213510459081	-0.0028754013421563585	0.0	1.000000500029089e-06	-0.006799870032380362	-0.006999877626483464	-0.010679383305476797	-0.012935503751930533	-0.019204979836050295	-0.01647977370771958	-0.0042370949883368605	0.005232175748100865	0.005748090660333105	0.02007366673407729	0.0046868772664980796	0.04136409840888966
02/14/2017	0.013943760117325787	0.0714589639821448	-19.000300000000003	1.5898999999999999	-1.4177999999999995	0.10909132582612058	0.35530000000000017	0.5612693933909938	-0.004825571835145093	0.14478598111272678	0.014130877477090964	0.004310007470086141	0.004796172263493048	0.0	0.0023396209401331802	0.007462199772986011	0.007255947332038382	0.0032495966603844906	0.014847674467094674	0.0047094369795250834	-0.0018889314267821616	0.003999293774357149	0.0027070968071374324	-0.03026365763982719	0.0020939042844174693	0.0013533247792434366
02/15/2017	0.002912483483007655	0.050430853626891925	3.036000000000001	0.9490000000000003	1.0024	-1.5712013584398847	-1.3124	-0.9425876713206387	0.01074503622728018	-0.008132664337284545	0.010153014362513035	-0.02108730049488905	0.0	0.001768435395960753	0.0045250967812604515	0.0017804489207882135	0.009994672116204306	0.0095376014828501	-0.007121366715953759	-0.0018811141739698556	0.002171963647172419	0.004979922087049893	0.00592428431251335	0.1084284304891634	0.004815418614866118	-0.004351381873523685
02/16/2017	0.019618107997623646	0.016260520871780315	-2.749600000000001	-1.8367999999999998	-2.2908999999999997	3.3932	-1.2621	0.2564741251655942	0.0006016934453340061	-0.0012391863230591937	-0.0059162188811727745	-0.019714783423965265	-0.009615458699443025	-0.0017184366459189824	0.004327172862578443	0.006040974948392286	0.004335933676444803	0.0013932051401059908	-0.0075416525941212065	0.005632759917371111	0.006862541620792341	-0.0008644791200298485	-0.0003300943250916788	-0.017699577099401065	0.00016011528334658465	-0.03940658544505293
02/17/2017	0.018103838787864923	-0.016260520871780315	3.4527	0.6137999999999997	-0.44220000000000004	-3.5322000000000005	-0.05690000000000017	-0.13287807515846506	-0.002365111271975806	-0.017764206277061323	0.011434817532191666	-0.015382346439276162	0.009615458699443025	-2.9998950039195005e-05	-0.0035979259802019214	-0.005601914086948767	-0.019346362672947315	-0.009354809329053637	0.005891033237237497	0.005632759917371111	-0.005448580881846528	0.0016771742275309975	0.0045325600685810485	-0.02322685060981655	-0.0006406150122995058	0.012121771546079518
02/18/2017	0.007816742409221256	0.016260520871780315	-1.2306999999999997	0.27659999999999996	8.6155	1.0914	1.2194	0.3718035527887711	0.0	0.010491842918752603	-0.010321043571210664	-0.06365152345409975	-0.05913052322682333	-9.999850002176767e-06	-0.0035979259802019214	-0.005601914086948767	-0.019346362672947315	-0.009354809329053637	0.005891033237237497	0.005632759917371111	-0.005448580881846528	0.0016771742275309975	0.0045325600685810485	-0.02322685060981655	-0.0006406150122995058	0.012121771546079518
02/19/2017	-0.006231320316742561	0.13906043410366842	-1.2842000000000002	3.433736824060523	-7.2235000000000005	-1.4757	-0.057875063958017996	-0.4056225782786296	0.0	-0.0040440124416667445	-0.007617909317101823	0.05400106338919386	0.05433435096333028	-0.00011200515235420841	-0.0035979259802019214	-0.005601914086948767	-0.019346362672947315	-0.009354809329053637	0.005891033237237497	0.005632759917371111	-0.005448580881846528	0.0016771742275309975	0.0045325600685810485	-0.02322685060981655	-0.0006406150122995058	0.012121771546079518
02/20/2017	0.03018299004313363	0.0	0.36480000000000046	2.3127631759394767	2.8756	0.6029977504755781	1.662375063958018	0.16232952193236905	0.0	-0.02607676560504446	0.001434278432099978	-0.000850991456342598	-0.0048192864359499765	9.900519785382533e-05	0.003129715826019286	0.003140050956768725	-0.005532321366243487	0.0021604624025499675	0.014034678556605673	0.005632759917371111	-0.00018841262420334765	0.0016771742275309975	0.0045325600685810485	-0.02322685060981655	-0.0006406150122995058	0.012121771546079518
02/21/2017	0.0321809045722139	0.2610138253696197	-1.4614	-2.783838812488546	1.031400000000001	0.09945826538917313	-1.7852000000000001	0.27691880653021617	-0.0019026664476684552	0.01898975325896135	0.004137239146462246	-0.007005581834025776	0.0048192864359499765	-0.00023702880010886333	-0.002206765883157047	-0.004524580590847815	0.011890746521521223	-0.0019412166072045878	0.01953642205036399	0.011356354012790781	-0.0073759199647231224	0.006029862181035739	0.0048728721444071255	0.006938449344920716	0.004316208443243319	0.018777197373288868
02/22/2017	0.0019169277706367893	0.02666824708216131	0.8987999999999998	-4.019861187511454	-2.8363000000000005	0.1961486342251022	1.4304999999999999	-0.17620397835711454	0.0027240661361902507	-0.005437699651340999	0.005782450058233302	0.004789608882564522	-0.029270382300113695	0.00020702826009691856	0.0013747485162749484	0.0030556428119870027	-0.017193803986371492	0.00024908461533090787	-0.02589141393274197	-0.007618730525023487	0.0020859019604445514	-0.0010828646208507209	0.0002616123181997665	0.01458627319436534	0.000318979269052555	-0.014086291964514608
02/23/2017	0.04315603827911563	0.08810726751026676	3.9304999999999994	-0.8328	0.09729999999999972	-0.030704650089853458	-0.6799994410930353	-0.09634724945714712	-0.0005130968642941269	0.04041904661272788	0.00986649252744587	0.005954930400412728	0.029270382300113695	3.0000540011944785e-05	0.009746759910872704	0.008863910911810713	0.006659953612043523	0.005771319429898725	0.01661887959269137	0.016098044001810585	0.0022705780805154507	0.0004189031146832889	-0.003698820258970059	-0.002558636790324531	0.0004782782076029335	-0.06619976398429284
02/24/2017	0.005947718781144751	0.18632957819149332	-2.1126999999999994	0.6373	1.1147000000000005	2.0523000000000002	-2.1164005589069648	-0.3320067502687998	-0.0002205408936010178	-0.0038337338753953176	0.0009805363044332882	-0.03346293593988925	0.0	1.000002500035089e-06	0.006087582378071943	0.010000685136388743	-0.0037132198205878097	0.017564549719657485	-0.02045135074949478	-0.009034817611061285	-0.001797115640914844	0.0014922378935526837	0.002049518874578382	-0.02070824646834657	-0.002553464521795945	0.003937703525096481
02/25/2017	-0.02575308881284677	-0.2744368457017601	-3.5356000000000005	-0.4157	0.05669999999999975	-1.9993	3.6748	0.35224302693427667	0.0	0.03603228487616805	-0.005372215875559361	-0.006334703569475408	-0.03922071315328246	4.1999202021321854e-05	0.006087582378071943	0.010000685136388743	-0.0037132198205878097	0.017564549719657485	-0.02045135074949478	-0.009034817611061285	-0.001797115640914844	0.0014922378935526837	0.002049518874578382	-0.02070824646834657	-0.002553464521795945	0.003937703525096481
02/26/2017	0.018501723066737696	0.05628083589858934	0.662100000000001	-0.7141000000000001	-0.41600000000000037	0.4001984127400664	-4.1732	-0.16161556932951093	0.0	0.06923640763297767	0.00015941815022446626	0.0010585745519211542	0.014888612493750841	-2.9999250020973856e-05	0.006087582378071943	0.010000685136388743	-0.0037132198205878097	0.017564549719657485	-0.02045135074949478	-0.009034817611061285	-0.001797115640914844	0.0014922378935526837	0.002049518874578382	-0.02070824646834657	-0.002553464521795945	0.003937703525096481
02/27/2017	0.012596268322429438	0.08576682175742523	26.293299999999995	2.236	3.1210000000000004	-0.7290984127400664	3.3077	0.36245147752264195	0.005944695367679165	0.05861320146530069	-0.006286179878052245	-0.010993018505691232	0.02433210065953162	5.999760011394299e-05	-0.0035539018727526184	-0.005693821798612664	0.014987962365131224	0.001050542877055527	-0.0007316627361335648	0.0009256688618024533	0.0022695045202175135	0.0010175023940544037	0.000793200962748486	0.05264373348542195	0.0007986582965848754	-0.042810105938457355
02/28/2017	0.0	0.040273899137939884	-28.546999999999997	-0.8972	-1.4470999999999994	-0.4758	-0.7460999999999999	-0.20682842081622166	0.008045872265710075	0.026957744662332583	-0.008384293074155558	-0.013100232210830676	-0.01452810056290943	-9.999800012331652e-05	-0.003430397939306218	0.002542478507798762	-0.015675189689364544	-0.004199046528311712	-0.023887813015179393	-0.0007404665277235267	-0.0010395502519121164	-0.002581660667547503	-0.0032291142570475273	0.06639783372775465	-0.003358659694687738	0.015154919195757177
03/01/2017	0.03540892794131878	-0.23638877806423042	5.4542	5.3113	-2.5480000000000014	0.7129685180849114	0.17479999999999996	0.11750541246567803	-0.004224464445073295	0.09247731729069297	0.007373984686325663	-0.023392879574705816	-0.00980400009662219	2.8000448009025538e-05	0.001000748643443572	0.005853144049874803	0.00830577068824212	-0.00783126199762485	0.0432777473042365	-0.0033389012655149486	-0.0027458238148534153	0.013581181939564146	0.011319643687095038	-0.029852963149681333	0.0122603239427308	0.00012001759619151287
03/02/2017	0.023053282691051002	0.16833531481921482	0.9459999999999997	-6.7545	2.6053000000000006	0.3883314819150886	0.057499999999999996	-0.08148734172717553	-0.009508234396507165	0.09245186561129115	0.03245860250239896	0.10237900436112479	0.00980400009662219	2.0000019999491555e-06	-0.012432022400289178	-0.0358578613964422	-0.013077497885908507	-0.028221482973640022	-0.028396520307585327	-0.022358845933072136	-0.0037997575878389728	-0.005877100476419983	-0.005157042370557363	-0.05997690499550368	-0.006350235659346559	0.0018381423206075276
03/03/2017	0.0189871103844359	0.28061490522868837	-2.5014	2.3743	-3.8161	-0.8256070389482154	-1.675400000000001	-0.06535687428297088	-0.008457728384008711	0.022282549549751618	-0.0008693380449478205	0.05646268420024114	0.028848154337657306	0.0	0.00045361393372544967	0.011397170878580276	0.010114456412686046	0.010821799332616067	-0.000738825301432211	0.013212725246823265	0.010885620293569272	0.0005036683953827392	0.0019037441693932067	-0.07469434868940139	0.00238606651024309	0.004342163978052316
03/04/2017	-0.015683248088453894	-0.19948936041631993	0.14339999999999975	-1.2465941350937264	1.2063000000000001	-0.17972015289491955	-0.9757999999999989	-0.3373439691176161	0.0	-0.04413249413425291	-0.00943526517090798	-0.006330136662237251	-0.028848154337657306	9.999950000398841e-06	0.00045361393372544967	0.011397170878580276	0.010114456412686046	0.010821799332616067	-0.000738825301432211	0.013212725246823265	0.010885620293569272	0.0005036683953827392	0.0019037441693932067	-0.07469434868940139	0.00238606651024309	0.004342163978052316
03/05/2017	0.009491521418103943	-0.07878087785311427	-1.0087999999999997	0.9184728032608745	4.9226	-0.11568350290658669	2.9781	0.8916281143087526	0.0	0.036047014145933254	0.004510922727849032	-0.027359286136197092	0.004866189651172803	0.0	0.00045361393372544967	0.011397170878580276	0.010114456412686046	0.010821799332616067	-0.000738825301432211	0.013212725246823265	0.010885620293569272	0.0005036683953827392	0.0019037441693932067	-0.07469434868940139	0.00238606651024309	0.004342163978052316
03/06/2017	0.004496159073352324	0.1232326404239481	-0.2503000000000002	0.5571213318328523	-8.0531	0.6921106947497216	0.6129	-0.8505817196999228	0.0034186692655289175	0.01559613229643153	0.0050722597422570015	-0.011816976504784193	0.019231361927886326	4.999825007154691e-05	-0.0077395614172290905	-0.010750265734500886	-0.002169870659185058	-0.02045305154213395	0.011208201853239341	-0.0026286158582844443	-0.0037728775182674368	-0.0032825982574173906	-0.002453934092041976	0.02522656294567538	-0.0028639637714285016	-0.001431998335323037
03/07/2017	-0.03949447138561357	0.04255961441879608	-0.6845999999999992	-0.45670000000000055	2.3368	-0.6158268337548531	-0.013500000000000068	-0.23925646698301328	0.0017162453312647985	-0.03726182774667919	-0.025810950759114437	0.075804685180068	-0.004773278752656651	-3.999840006937014e-05	-0.007725905336452676	-0.016396691213435677	-0.0008537390405622958	-0.018233136159913954	-0.0021949889917642906	-0.009634531879145758	-0.0015131457398159381	-0.0029175558777589927	-0.0016860246030923065	0.018510885534703814	-0.00239291810761344	-0.010484329729904207
03/08/2017	-0.061986354084607065	0.040821994520255034	-3.5549000000000004	2.0263	6.8682	0.24973782232297714	2.0721	0.49134302073923575	0.005945972944403022	-0.1260702210808553	-0.011972533856815959	-0.0038334785886284806	-0.004796172263493048	-9.999850002176767e-06	-0.006228956229625382	-0.014916194547324846	-0.0028900068713504368	-0.01478324259653263	-0.024280684992263435	-0.05561866458176734	-0.0023688834690718946	-0.00228686505504605	0.0015927420651422608	0.03518166356933072	-0.0033597343818367875	-0.006943030353343094
03/09/2017	0.03292165144036918	-0.09798040836020361	7.300699999999999	-4.3942	-3.9664	0.4293153891543534	-1.126	0.2381852728576268	0.005449982352008775	0.06416197814687363	0.016395575310841126	-0.0016913973433414498	0.014320053774747876	-0.0001040043682773182	-0.005868332501349549	-0.015701847428494453	-0.02975661287822362	-0.012221193553648035	-0.05099710047710637	-0.02191201484945715	0.003409417072863727	0.0007995177937871745	0.0007777101584753865	0.036427868808792674	0.0006408202718493072	-0.008011938581183653
03/10/2017	-0.06228777659316265	0.3856624808119846	-3.4078999999999993	1.674	-4.5986	0.11737362227752257	-2.4191	-0.7172223958696113	-0.006011794249457192	0.08512700257056771	-0.02272648430810298	-0.042599761356593824	-0.03373813963185057	8.400436827663154e-05	0.0028264105137711937	0.004340442857544424	-0.0005349596233070741	0.007722046093910251	-0.00039494471287460087	-0.014463062027554763	0.009035355585911925	0.003263348099308061	0.004078190711050311	-0.053435081456025824	0.005430455766576081	-0.004953058745021277
03/11/2017	0.05157846398145072	-0.17435338714477777	-1.1277000000000004	-0.32960000000000006	5.2032	0.053200000000000025	0.3972	0.08412148033698941	0.0	0.10499577448420494	0.012140273104101817	0.0017649422952965566	0.03373813963185057	4.999925002166052e-05	0.0028264105137711937	0.004340442857544424	-0.0005349596233070741	0.007722046093910251	-0.00039494471287460087	-0.014463062027554763	0.009035355585911925	0.003263348099308061	0.004078190711050311	-0.053435081456025824	0.005430455766576081	-0.004953058745021277
03/12/2017	0.038007085816976094	-0.41058020877493506	1.9611999999999998	0.9097209616872328	-2.2108000000000008	3.944	-0.6845208733219807	0.26154911587805696	0.0	0.08757279036931154	0.011666801181027697	0.0027215257332633414	0.0818638700781733	3.9997600149363735e-05	0.0028264105137711937	0.004340442857544424	-0.0005349596233070741	0.007722046093910251	-0.00039494471287460087	-0.014463062027554763	0.009035355585911925	0.003263348099308061	0.004078190711050311	-0.053435081456025824	0.005430455766576081	-0.004953058745021277
03/13/2017	0.008592560917228376	0.030305349495328926	2.7963000000000005	-0.36672096168723267	-3.0711999999999993	-4.3744	0.8357208733219808	1.9147593791559174	-0.0040948290453419744	0.19881256325671703	0.0819041102585305	0.020570345565627868	0.07566633307373749	-3.9997600149363735e-05	-0.00028228183537848395	-0.0035273819922694294	0.010142101762744105	-0.0028475517562469577	-0.010523277890998717	-0.0020833340868540162	-0.0018756453027673758	0.000366619122661227	0.0016084645417535626	-0.026946436994934597	0.0038155849153209687	0.010125469271121013
03/14/2017	0.006537451678925166	-0.04580953603129401	1.7510999999999994	-0.30090000000000006	-0.5177	0.069	0.12039999999999995	-1.009446491615856	0.009866508363612247	0.002155588452569912	-0.028047981626309726	-0.0006266645982924146	-0.03711766295650243	-1.9999400018797088e-05	-0.004310530844093385	-0.0056402061870697295	-0.01696110319159949	-0.002236970584601927	-0.010030174359937138	-0.01491781000028558	-0.004610254202281339	-0.0033847406821552184	-0.0023012535279303137	0.08038151845096042	-0.005728850805082786	0.046937171677704725
03/15/2017	0.007720123015137581	-0.09844007281325262	-4.3442	-1.1867	-0.043700000000000294	0.4911754227002564	0.39590000000000014	-0.8484864378654571	-0.0011600388172500198	0.20162997005933825	0.025726644819618727	-0.010555434750409987	0.020790769669073228	-9.999850002176767e-06	0.01716453881149782	0.026977736198515512	0.027171793801541888	0.017212274466969824	0.020553452250935855	0.02301838394617528	0.012184985327857917	0.008339854388316859	0.006312055495403257	-0.05601129584779896	0.011898292187894732	-0.008837345756601334
03/16/2017	-0.05072022714215496	0.1292117314800063	-1.1690999999999998	6.537700000000001	6.351000000000001	0.4566245772997436	3.3182	-0.06941698865938051	-0.0032825412328676418	0.2791866710693194	0.018154885947856414	0.012590660501849982	-0.03347592919638842	1.9999600008575447e-05	0.005501773541802812	-0.0016039606256632588	0.005112158039049852	0.004100595728754541	-0.0013835361432157356	-0.0008278146168101408	0.002976746384128509	-0.001627981495114561	-0.0007702019066915256	-0.036781729446504485	0.002048051129429851	0.024413124842849854
03/17/2017	-0.07659202663297027	-0.04652001563489305	-1.0781	-1.0566000000000022	-5.1184	-0.3427852494695498	-1.5356000000000005	-0.27245543541383377	0.0020798188766543158	0.010350663397181936	-0.04390372479506288	-0.0444517625708345	-0.05241374268404009	0.0	0.0021580955250106726	0.004942093221833144	0.01276378726242644	0.007332745595798329	0.0003954914032169299	0.0008278146168101408	-0.002604168138387708	-0.0013152284741453357	-0.0006136307540227648	0.006225008985844216	-0.00047225502648640116	-0.0021010608636564676
03/18/2017	-0.12204804620322651	0.22631312607548892	0.9184999999999999	1.4441000000000024	5.499600000000001	-0.897461388206702	-2.0374	-0.1306538213067041	0.0	-0.31542012810618214	-0.02180892946802926	0.09269066291677497	-0.01810004164361878	0.0	0.0021580955250106726	0.004942093221833144	0.01276378726242644	0.007332745595798329	0.0003954914032169299	0.0008278146168101408	-0.002604168138387708	-0.0013152284741453357	-0.0006136307540227648	0.006225008985844216	-0.00047225502648640116	-0.0021010608636564676
03/19/2017	0.06260997191721618	-0.36211466723455055	3.2822	-4.566600000000001	-2.163700000000001	-1.0341742767642754	0.19749715992934935	0.46699309009286427	0.0	0.2698090483906439	-0.0028293702770729734	0.029660080518164378	0.07051378432765887	1.9999200032796323e-05	0.0021580955250106726	0.004942093221833144	0.01276378726242644	0.007332745595798329	0.0003954914032169299	0.0008278146168101408	-0.002604168138387708	-0.0013152284741453357	-0.0006136307540227648	0.006225008985844216	-0.00047225502648640116	-0.0021010608636564676
03/20/2017	0.01672946806129083	-0.06252035698133396	-3.3346	-0.29879999999999995	3.0478	-0.7356983483608683	-1.4886971599293493	-0.01140829117019404	0.0022234387804466182	-0.03063655829715506	0.019250330363232315	0.009073296205674097	0.004246290881450676	0.00015997920304478675	0.004043033719210776	0.0015731127330544936	0.00678821282506803	0.005817424198276022	0.0017777782459993396	-0.011442962685269897	9.312287570167888e-05	-0.0020119037369017434	0.0008408743000369867	0.005305052229693352	0.00015744312399679217	0.0016048301485076522
03/21/2017	0.06100006933838653	-0.03278982282299081	2.6716	-2.2152	-2.0406	-0.002033602996481587	2.7024	-0.7492593839975421	0.008901563744164842	-0.005664801526728436	-0.005990670111364116	-0.009507418200771056	0.041499730906751964	-0.00017997840307758305	0.008527511791020181	0.0056062937165353155	0.0047843013376605015	-0.0004843538350911558	-0.010514926757671184	-0.01624336947814342	0.006682159434554774	-0.012485615265953598	-0.015034938484717486	0.09498946139233899	-0.009649683356942163	-0.04386182928505722
03/22/2017	-0.065839931023004	0.03278982282299081	-8.001600000000002	-1.7308000000000003	-4.3086	2.5948528657978773	-2.6237	0.6195973562629145	0.0042400738085471845	-0.01878703799239112	-0.018307245371064873	0.05518641556729076	-0.012270092591814219	9.999650012398406e-06	0.0032322126268855556	0.0006729283471216263	0.004457461551815811	-0.0068264592847562255	-0.011635035969205454	0.005725813543860703	-0.0012958165456308512	0.001888131971474749	0.006547631870182258	0.02690035621669784	0.0019056699430803903	0.017125475220741926
03/23/2017	-0.010106756911742565	-0.11980119981262072	4.8428	0.8026000000000004	6.669899999999999	-0.5343	-0.6323000000000001	0.13855543190878716	0.004857875345441132	0.03107183920903145	0.010999893644924486	0.37114311940799105	-0.00412371718386062	2.9998350092969134e-05	-0.0029189608703150682	0.0027497334487023295	0.01600154811326515	-0.0010695576893295922	0.012233181735219922	-0.006151254945725881	-0.0012974978650680952	-0.0010608362855029085	-0.002316581747951574	0.023911667607300124	0.0004758505918962541	-0.000902293162296175
03/24/2017	-0.10238121206766859	0.11980119981262072	11.6719	1.5692	-0.3725000000000005	13.419500000000001	2.5362999999999998	-0.394449003606562	-0.0027965303370932615	0.19546446861253752	0.02577774897877938	-0.006066369314787323	0.08701137698962924	-0.00017400295848931874	-0.0013098841862149158	0.009815509113901388	0.009395450855964604	0.0022520077804282224	-0.003994413140048003	0.0063626937878287215	0.001390111896159979	-0.0008443605323886771	0.001653118070613857	-0.012270092591814219	0.0003171079779225039	0.032361764911382096
03/25/2017	0.0369198608396859	0.06252035698133396	-9.9687	-0.0624387482243942	-3.6341999999999985	0.34080378358396324	0.7955000000000001	-0.3577112719420481	0.0	-0.03560250553391908	-0.0032717839299909457	-0.14305696378371469	0.12114438335908773	2.0001880177423473e-05	-0.0013098841862149158	0.009815509113901388	0.009395450855964604	0.0022520077804282224	-0.003994413140048003	0.0063626937878287215	0.001390111896159979	-0.0008443605323886771	0.001653118070613857	-0.012270092591814219	0.0003171079779225039	0.032361764911382096
03/26/2017	-0.006249053591726117	-0.2384110234449982	-1.6142999999999998	1.1312251234382844	-0.06290000000000084	-4.046306136337108	-1.5844	0.24384953877865456	0.0	-0.014314670205750168	-0.0024300989901064884	0.0459863457942733	-0.09129142020940684	9.400347819795228e-05	-0.0013098841862149158	0.009815509113901388	0.009395450855964604	0.0022520077804282224	-0.003994413140048003	0.0063626937878287215	0.001390111896159979	-0.0008443605323886771	0.001653118070613857	-0.012270092591814219	0.0003171079779225039	0.032361764911382096
03/27/2017	0.07859983697100237	0.09180754925312284	7.032500000000001	-0.32128637521389025	2.8287	-6.269392717695855	-0.3143	0.68173888938975	-0.00482909005796095	-0.017062212425742906	0.003574232973667657	0.005433092457779232	-0.06846779927746027	0.0	0.009037737177199467	0.019374238352220186	-0.017885997015765653	0.0038591511215360086	0.002997304671753742	-0.005937252385963543	0.006093639020245026	-0.001020153452953032	0.0019127854172555914	-0.036139046615873305	0.0007923302846970515	0.026474211310574258
03/28/2017	0.0013187319152105914	-0.07275935428242819	-2.273200000000001	1.5926	-7.5798	-4.853204929551002	2.9481	0.08479324963964263	-0.015063448113386557	0.02206338290954779	0.0195366171712128	-0.008686151625400207	0.07213752816642227	0.0	-0.002425520202337772	0.0046549504941539865	-0.002392345638619453	-0.014352820492106844	0.011900180101103164	0.028099982634668397	-0.004612979856527311	0.007225317380816776	0.006110497351613731	-0.08077631002728802	0.004425485332405721	0.026404349286068385
03/29/2017	-0.006880321519005861	-0.019048194970694654	-1.9852999999999996	3.0817000000000005	2.9656000000000002	0.34262185663028155	-4.0441	-0.37080134776496276	-0.0006644824196218035	0.04526619579285773	0.007245661424190919	0.05987003083695708	-0.0036697288889619983	-6.300135454999622e-05	0.0013012571339636736	0.002689427785330878	-0.0015770386488789256	-0.00041911148978979185	0.012539349252735033	0.02269339949302518	-0.004448570821047493	0.0010848148191859863	0.004255608278263878	-0.009586130053103492	0.00047299961465263607	-0.000252329534625062
03/30/2017	-0.01310510432022216	0.05608946665104353	0.6159000000000001	-4.922300000000001	5.765900000000001	1.9113781433697183	1.0721	-0.14384958344215004	0.001041964951862595	-0.0174747334170684	0.511417435996806	0.27332346501068105	0.11122563511022499	3.900130654872421e-05	-0.008661600810412118	-0.00702417334559291	0.004761373919890843	-0.005706884225448405	0.017180231463215012	0.01663865186607616	-0.008582142227012535	0.002930736536392864	0.001742409141463952	0.010453056852089304	-0.00047299961465263607	0.0019448592129807096
03/31/2017	0.04324338567303343	-0.05608946665104353	-4.168000000000001	5.178000000000001	-2.9742000000000015	2.0631000000000004	2.718	-0.11740018745615055	0.008075137675614297	-0.04242485336390622	-0.04596018743549002	0.4532648107707913	0.0759859069779214	1.4000098000873165e-05	0.005257192573951741	0.00825122113529364	0.003750278767585158	0.0016639289402888835	-0.0009573959563273782	0.004760024854354672	-0.002063209960067286	-0.0022575567952731745	-0.0006454596917535582	0.0694549253244432	-0.0023683598344375056	0.0013663660390497157
04/01/2017	0.008093749028615704	0.36624439495488315	2.6893000000000007	-5.896300000000001	0.8198000000000008	-3.3703000000000003	-4.7705	0.22780524442553096	0.0	0.013147341031173987	0.031951165869846365	0.04689856865315223	0.021116923440922974	-0.00041408572166002006	0.005257192573951741	0.00825122113529364	0.003750278767585158	0.0016639289402888835	-0.0009573959563273782	0.004760024854354672	-0.002063209960067286	-0.0022575567952731745	-0.0006454596917535582	0.0694549253244432	-0.0023683598344375056	0.0013663660390497157
04/02/2017	0.019857066841078463	0.0	-0.2683	0.5144091832016997	-1.4736000000000007	0.13129999999999997	0.8749	0.07057781750461878	0.0	-0.03923755843136956	0.11785276499038022	1.027355757089599	0.3782319576498052	0.0013636347572482212	0.005257192573951741	0.00825122113529364	0.003750278767585158	0.0016639289402888835	-0.0009573959563273782	0.004760024854354672	-0.002063209960067286	-0.0022575567952731745	-0.0006454596917535582	0.0694549253244432	-0.0023683598344375056	0.0013663660390497157
04/03/2017	0.03708383144217908	0.03922071315328135	-0.9603000000000002	0.040590816798300206	-2.3326	0.29092063130667956	4.1427	0.1435142914356442	0.0036889774287407473	-0.0944215049122401	0.04124243682120854	-0.616272741978404	-0.13557847624624753	-0.0011975797926735037	0.0034442973447443848	0.00025179679037368174	0.0056800956665750135	0.006711786508964757	-0.0030698412442888845	-0.005754555020863084	0.001688397361976235	-0.0016435249677559938	-0.0007415974864262154	0.0008080808520536387	-0.0001580902698732345	0.07013724698204538
04/04/2017	-0.009275184409239579	0.13192754304254795	0.8682000000000003	0.041100000000000025	2.3679000000000006	-0.2459345468235584	-1.9362000000000001	-0.30492350150038217	-0.00644595714250451	0.006415852494802365	0.02674741389260671	0.1259359240069795	0.011641575015485905	0.00026803055708787815	0.002215334520916379	0.002159562366298662	0.00506606825036382	0.004328220977410702	0.019787555819702263	0.01461898812787954	0.00037481259809105105	0.0005594405740314556	0.0015102172450625062	-0.04883055270717085	0.0003161555511637104	0.01720348946504302
04/05/2017	-0.007502149861474905	-0.09418721505970096	-0.9410999999999996	-0.3576	-1.0414000000000008	-0.13095767379064233	-0.7390999999999999	0.0302469693846108	0.014555331174523123	0.014722493393787506	0.29143165691355133	-0.052368846766238875	0.022884293833588032	8.999415044110896e-05	-0.00040604287892964663	0.00019112888971317687	0.0010522081867012645	0.0010401498753473959	0.0061977848876724195	0.0029374347959763014	-0.001031072875710498	-0.0030595532989128316	-0.0040317102423994555	0.08920010240181675	-0.0026905136116255335	-0.0290650486391133
04/06/2017	0.050195588695484794	0.012270092591814441	0.2085999999999988	-0.9801999999999996	5.124599999999999	-0.0344343056231672	-0.13290000000000002	0.10652543659682134	-0.008239733610988176	-0.04658079315043828	-0.07896087614228664	-0.08446719734089347	0.01793770068666678	-0.0001709958110193261	-0.003246302906356746	-0.002837920654889192	-0.0024775484955599225	-0.0034887691925113984	0.003924138456134152	0.01069736934490706	-0.0017834519205997476	0.0019276336842422026	0.00043544846343657184	-0.03956212131004522	0.00095041984027322	0.012464402360650162
04/07/2017	-0.004899186771352149	-0.0246926125903717	-9.865199999999998	-0.6993	-4.339099999999999	0.7383058949306884	0.006599999999999939	-0.3813769220392085	0.002117484754202703	-0.02528096185564621	-0.0897639743041232	0.10606438544037866	-0.12279557747992698	-6.600620460720607e-05	0.0022583730964909066	-0.012763105641424133	-0.003665624930214939	-0.004129321394262142	0.011496510824327011	0.010775551636972747	-0.0049917692539106565	-0.0008274931885736692	-0.0004631316825172149	0.03800932596698425	-0.00095041984027322	0.012773724906842254
04/08/2017	-0.0008075313357212011	0.07232066157962613	9.7486	1.2965999999999998	2.460799999999999	-0.5914184211363581	2.7539000000000002	-0.2706998949524193	0.0	0.04961129407142728	0.056491220656374797	-0.013052881079297585	0.08197358295967216	-0.00015703227045416472	0.0022583730964909066	-0.012763105641424133	-0.003665624930214939	-0.004129321394262142	0.011496510824327011	0.010775551636972747	-0.0049917692539106565	-0.0008274931885736692	-0.0004631316825172149	0.03800932596698425	-0.00095041984027322	0.012773724906842254
04/09/2017	0.010085455777629093	-0.03550668845690974	-0.6929000000000007	-0.27470000000000006	-3.745099999999999	0.14441476968661732	-3.8594000000000004	0.3616325744350366	0.0	-0.02375471644210947	-0.12971622271127536	-0.052367085686079395	-0.1256262131174095	0.00024403953561563833	0.0022583730964909066	-0.012763105641424133	-0.003665624930214939	-0.004129321394262142	0.011496510824327011	0.010775551636972747	-0.0049917692539106565	-0.0008274931885736692	-0.0004631316825172149	0.03800932596698425	-0.00095041984027322	0.012773724906842254
04/10/2017	-0.0006231579149025279	-0.012121360532344694	3.8318000000000003	0.6046	0.8674000000000001	0.16712411839233202	2.5987	-0.3249359039526718	0.011846336991064854	0.003879998774998672	0.023509483824563304	-0.012482045579692791	0.0486651719812814	-2.9001580588120422e-05	0.00011955954278697334	-0.00427968638982934	-0.01715109778229973	-0.016381083311162392	0.010089051918183767	0.015383457864673211	0.0004719875482912597	0.0006875040056906201	0.0006106983091171969	0.08772337417171983	-0.0003170074523302091	0.03203893960823567
04/11/2017	0.014949236234885532	0.07061756721395329	-4.1971	1.0547	0.1773	0.17137996223260626	0.3721000000000001	0.5244172765591251	0.016083310931236383	-0.0006448463186248254	-0.0071139191920943645	-0.019414584254243028	-0.025317807984290397	-8.800994518058456e-05	0.01595580866881008	0.02127212164376191	0.020593441973272064	0.033095837560452424	-0.0010956903944974172	0.006012795266784554	0.0008490166068224059	-0.0014349580253538718	-0.004303117153037661	0.07008361685864894	0.0012674272926034291	-0.01185008212573102
04/12/2017	-0.0038580230610358868	0.0	-0.6475000000000009	1.1827	-2.4493	0.7436995708248026	1.0087000000000002	0.12847680357625624	0.012343778491361257	0.06424229944522342	0.19736177735283578	0.0411424093145083	0.05971923470162288	-0.0002810836242283988	0.009314376477191466	0.008335078459579925	-0.005498483735893345	0.0029214821573315675	0.0003653635407836475	-0.004882638808199946	0.0056417639066681305	-0.0037669958202624088	-0.003966436238211912	0.04540338833654323	-0.0023777454334767967	-0.03920906798788426
04/13/2017	-0.026241667834884908	-0.04652001563489283	-2.4074	-2.8806000000000003	6.4099	-0.8071	-0.3381000000000003	-0.36091408867997776	0.004169103300184274	0.08153374099207777	-0.06078746792635181	0.0013678897343836205	0.026223195099102092	5.002065854239776e-05	0.000877768814781632	0.00275400449465657	-0.006106048675668774	5.135816673007554e-05	0.0054644944720791955	0.0013169035860478573	-0.004887687143628548	-0.006838028476069624	-0.004368813224647994	0.011976191046715545	-0.006687923017354436	0.023834411856920035
04/14/2017	-0.0014892035514675328	-0.06136894637629209	2.865400000000001	1.5443	-2.5900999999999996	0.42262019714052956	-4.241	0.20088486693093932	0.0	-0.05411287089692918	0.023419361920450577	-0.01772294855677581	0.0023501773449536856	-0.0006264391543186387	-0.0017329747382817118	0.00275400449465657	-0.00023849123030217356	-0.0004417664565634638	0.0054644944720791955	0.0013169035860478573	0.0004710093817944655	-0.006838028476069624	-0.004368813224647994	0.011976191046715545	-0.006687923017354436	0.023834411856920035
04/15/2017	0.004256307546132376	-0.05195973893071115	-1.0972	0.011460276205348396	-1.1192000000000015	0.03242735710118472	0.8984741510715085	-0.05263745677839804	0.0	0.03160110909339098	0.038202203977355964	0.00519681093985902	-0.01895791374461364	0.0009535125852190771	-0.0017329747382817118	0.00275400449465657	-0.00023849123030217356	-0.0004417664565634638	0.0054644944720791955	0.0013169035860478573	0.0004710093817944655	-0.006838028476069624	-0.004368813224647994	0.011976191046715545	-0.006687923017354436	0.023834411856920035
04/16/2017	0.008847586435650534	0.07696104113612834	1.1100999999999996	-0.2737602762053484	-2.963799999999999	-0.0066259208225126764	0.9834258489284915	-0.2756341477304507	0.0	-0.007830810899811969	-0.007410712917654383	-0.014625651930283201	0.08261576551659111	-0.0004811450745193473	-0.0017329747382817118	0.00275400449465657	-0.00023849123030217356	-0.0004417664565634638	0.0054644944720791955	0.0013169035860478573	0.0004710093817944655	-0.006838028476069624	-0.004368813224647994	0.011976191046715545	-0.006687923017354436	0.023834411856920035
04/17/2017	0.009230770047243375	0.04820210181787754	3.9139999999999997	2.0766999999999998	2.1338	-0.29692163341920164	1.5497999999999998	-0.3097752637219937	-0.022235522177069034	-0.008531999479262087	-0.027754720769620267	0.005751166827204557	0.010953012019196962	-0.00017010665728405113	-0.0007703111581927047	-0.0068124098417907675	-0.008104762873762716	0.011107989360366943	-0.004734167618365426	-0.010774133142079645	0.0023517248974274513	0.00857644056804574	0.008483430540408676	-0.08496289556315739	0.007798241158227803	-0.008456726744952903
04/18/2017	0.014765938100217646	0.11122563511022454	-2.476399999999999	3.2023	0.5867000000000002	0.07909999999999995	-3.2678	0.7553661081610499	-1.0255981886531096e-05	0.04854703443189967	-0.009787125472267011	-0.014093801415559604	0.0	0.0003281798454991835	0.003930926497726084	-0.006268895917779904	-0.020870589632290937	-0.008388574667214321	-0.04079157580665971	-0.003045301173418835	0.008141157583699786	-0.002907573671845576	-0.001397479205014207	-0.01650656460170241	-0.004926509765397213	-0.003955513906596764
04/19/2017	-0.0011395730312164787	-0.12306009275722718	0.12949999999999973	0.1647999999999996	1.6056	0.02388116757121872	1.9617	-0.4127655468639957	0.0062472252044631915	-0.04853250176008306	-0.06629857922344096	-0.09512034729328	-0.024256977645559452	-9.30400538101515e-05	-0.007432027578407663	-0.008614830090388104	0.0053357518007874916	-0.008593903399799707	-0.0032371731592228947	-0.03827567756790362	-0.0017723058601145092	-0.0017178170006362237	0.0014789694391943442	0.03475647969429607	-0.0025522425722215303	0.017399798609957884
04/20/2017	0.015405921723402827	-0.04879016416943216	-5.8736	-1.2241	-0.9896999999999996	-0.8966811675712186	-0.16670000000000007	0.5060688625669756	-0.011754317436703299	0.02790407344504864	0.06773164652267827	-0.006283578697825032	-0.011223462369850168	-0.0012493757250109888	0.0013192253612066551	-0.0062411926486691804	0.03271228137611537	0.012041530051892124	-0.03434230201091237	-0.004565764755378066	0.0005600149483675487	0.00752877964253873	0.008095462802769404	-0.05365798746185213	0.007954225838929574	-0.009900924669903333
04/21/2017	-0.005736145594789299	0.07232066157962613	4.951899999999998	-4.622699999999999	0.6911999999999998	0.682592235017268	-2.4553000000000003	0.009006053573579642	0.008797136379232295	-0.029580283301003263	0.08286632850147324	0.08912416038799709	0.01789756945754295	-0.014231159183696678	0.001979473358460382	-0.005622131805575137	-0.011901252369000304	-0.0069585994710053	-0.014514620061011119	-0.012412571779039538	0.001025880248517283	-0.0030396258521454556	-0.0002719193665594588	0.03335959094278618	-0.0014270992670200044	0.01016272268375129
04/22/2017	0.007873671349832634	-0.07232066157962613	0.5067000000000008	2.0982	0.6520000000000001	-0.1144059636250414	4.3522	-0.6951229168051984	0.0	0.00679088835661501	0.1515134366242119	-0.031265618162583664	0.028417212723576668	-0.04492994518116229	0.001979473358460382	-0.005622131805575137	-0.011901252369000304	-0.0069585994710053	-0.014514620061011119	-0.012412571779039538	0.001025880248517283	-0.0030396258521454556	-0.0002719193665594588	0.03335959094278618	-0.0014270992670200044	0.01016272268375129
04/23/2017	-0.02009153572371858	-0.05129329438755037	1.6562000000000001	-2.339	1.2882999999999996	-0.6986862713922266	-3.9184	0.10277094051874958	0.0	-0.0013128503445001272	0.06479155848393292	-0.015607473267400973	0.11778303565638382	-0.02104615066669247	0.001979473358460382	-0.005622131805575137	-0.011901252369000304	-0.0069585994710053	-0.014514620061011119	-0.012412571779039538	0.001025880248517283	-0.0030396258521454556	-0.0002719193665594588	0.03335959094278618	-0.0014270992670200044	0.01016272268375129
04/24/2017	0.034951632046048786	0.11191791620398517	0.7454999999999998	6.6796	-5.0520000000000005	2.5786	0.028400000000000092	0.3119918638836632	-0.04669706091366976	0.031309691989388266	0.07104971120172898	0.0033832338932273665	-0.01350068721890274	-0.003743976692128864	-0.006349723570123089	0.00039028742376068237	0.003970303364706496	-0.011460139491053845	-0.00965996644379663	-0.01501956385558012	0.012965545584723917	0.01078175277383675	0.012051199357218323	-0.299831219020533	0.01511839819224381	0.007920123664357348
04/25/2017	0.01219585484202046	0.06820825002653375	-4.4523	-5.2105	-1.7103000000000002	-2.1804864461976856	2.388	0.06197857187347289	-0.0013005796567442385	-0.0028081924925609236	0.01638962670414834	0.030192156790335378	0.023033647877626073	-0.004690191700627025	-0.009588963586861787	-0.018680563472646572	0.004641308396232446	-0.005696000044025595	-0.0016191057979497714	0.006522648482083504	0.0053225784094246276	0.00607212810606228	0.0072647209668588175	-0.007407441277861526	0.006698366037427128	0.01852679182997985
04/26/2017	0.01224407321778731	0.03243527575315386	4.6424	0.2862999999999998	9.638300000000001	-0.06726575738621329	-2.9015	-0.22258540345752076	0.0017893556225665463	0.05515590710638607	-0.024265267808724733	0.013846682094844187	0.031748698314580714	0.008126957566097492	0.004018400023088731	-0.006512899200266098	0.012268418272621595	-0.005391979662760171	0.01248003315470747	0.006522648482083504	-0.002015575579294396	-0.00048575605114287157	-0.0012805161327289483	0.008329525252829928	-0.0020203596894869946	-0.011603422158734666
04/27/2017	0.028207087077712245	0.03141619623337899	-1.2395000000000003	-0.24829999999999974	-5.0089	-0.26114779641610086	3.49	0.10746484483875696	-0.004043180063753149	0.16483504278248162	-0.015344667063834194	0.059740003441046685	0.14994014729091454	0.0035775460409370463	-0.003883929224802074	-0.012957529063049922	0.006378411296600106	-0.00778238697095901	-0.01065872333220863	-0.005296406758839467	-0.0028470423786191718	0.0005527383720211887	0.0054335977433055405	-0.04621284315513163	0.0003110903742618021	-0.00497735344029504
04/28/2017	-0.0009490512099050719	0.030459207484708317	-0.24889999999999946	1.5619999999999996	-0.37200000000000033	-0.7478	-1.6915	0.5016390209500745	0.004963626857164449	0.12093138381768309	-0.019369811659650793	0.24485018231842126	0.07025789379353853	0.010964700066735736	0.003143042491404735	-0.0030217899100528633	0.0122488777429135	0.00302722615702411	-0.01065872333220863	0.007123262031964117	0.002021316380970764	-0.001914950815332439	0.002196362811112351	0.0434440365869988	-0.0003110903742618021	0.017472694252938403
04/29/2017	0.004025370542130702	-0.1165338162559515	-0.10070000000000023	-1.5794	-0.5547	1.4388999999999998	1.984	-0.47549430759843503	0.0	-0.025731939960006223	0.09318121992159023	0.17287100734366145	0.07936174067411983	0.002832667843083281	0.003143042491404735	-0.0030217899100528633	0.0122488777429135	0.00302722615702411	-0.01065872333220863	0.007123262031964117	0.002021316380970764	-0.001914950815332439	0.002196362811112351	0.0434440365869988	-0.0003110903742618021	0.017472694252938403
04/30/2017	0.01955352820204137	0.38043536004232914	2.0779999999999994	0.4065926674336866	4.1629	-0.40555941941549073	-0.7199	0.025160337813826317	0.0	0.14468114791620046	-0.0023213154787176116	-0.024140918694153246	0.016216571589245277	-0.0003617838866342843	0.003143042491404735	-0.0030217899100528633	0.0122488777429135	0.00302722615702411	-0.01065872333220863	0.007123262031964117	0.002021316380970764	-0.001914950815332439	0.002196362811112351	0.0434440365869988	-0.0003110903742618021	0.017472694252938403
05/01/2017	0.05324259107173113	-1.3971052772241062	-1.8738999999999995	-1.0538926674336864	-5.829899999999999	-0.02984058058450928	-0.29279999999999995	-0.12919132682657786	-0.006539792795628996	-0.03508261648874722	0.013414360962944905	0.06576458921387163	-0.08384797247787557	-0.0010498071956960286	-0.009275865070963896	-0.021056128192121104	-0.011685504346179876	-0.015754564002772753	0.019025306001269282	-0.009782022162465598	0.0003670735105915507	0.0017307386358744736	0.008222527768202426	-0.06787124038595582	0.0026411885158843518	0.02751002477711051
05/02/2017	0.021723497431653804	0.1226023220923324	-1.8021	-0.6374	5.6902	0.33180000000000004	-1.0996000000000001	0.12949342855754864	0.00537944072944363	0.012591986767825247	-0.0014271032545249973	-0.022143021508366	-0.1174186705585285	-0.0034937562231097397	0.00015119383476225323	-0.0013772553245279262	0.0023846950638057862	-0.004605823522141783	-0.02206266785850497	-0.024462247973358053	0.0028402602812725025	0.0011884089692433264	0.002561715833619971	0.04638512658093541	0.0029436848276436223	-0.012279684124530732
05/03/2017	0.025330025527805056	0.03774032798284699	1.7197	2.0181999999999998	-4.668900000000001	0.12371442201153843	1.9774	-0.15907199773519354	-0.004528106401806786	0.03127236212174456	0.28054440753921783	0.11519917221191012	0.10568833077303896	0.0007974456439288485	-0.01490249750055117	-0.021617919351722747	-0.023193779153830363	-0.032547884134394245	-0.009986835271220684	0.002933782489856096	-0.00403374217643887	-0.0012721529972958834	-0.003356044334646313	0.008462673918733454	-0.0029436848276436223	-0.024989013014879546
05/04/2017	0.03143176287415095	0.23052365861183233	3.9118	-1.5532	3.3432000000000017	0.3462855779884616	-1.4663	-0.07485671195519794	7.541553678769297e-06	0.19602127893190957	0.105913478779053	0.2658805897896386	0.09289374689269625	0.013388291815033863	-0.008117368693222993	-0.008932850058538833	0.006442349743912779	0.006873795144633377	-0.026778974338895978	-0.048005788884099676	0.009053145824565262	0.0005818760433342618	0.00020619509684216553	-0.020814374895271825	0.002169870659185058	-0.051323755746357946
05/05/2017	0.011496609141867786	-0.06062462181643491	-6.324199999999999	0.1874	1.4741999999999988	-0.018300000000000094	1.5183999999999997	-0.4146517109240797	-0.00042676450200718197	-0.026994034937874112	0.11584707265323368	0.17014809022537625	0.12136085700426769	0.010170834211557234	-0.00012214138287358622	0.0009794919668935087	0.012454875339326321	0.010775930760571484	-0.001684565569981089	0.01481831429416669	0.0011827322490494951	0.0040803513003337955	0.0035076829658571285	0.010461341245369571	0.006635314831377137	0.042702022036124276
05/06/2017	0.014900171972772824	-0.16989903679539742	2.3624	-1.3782999999999999	-2.0090000000000003	0.16745984291854354	-1.8237999999999999	0.5097892957626722	0.0	0.03553742149953276	0.06958587565762286	0.08441494942990957	0.33050206963470874	0.013530883803209277	-0.00012214138287358622	0.0009794919668935087	0.012454875339326321	0.010775930760571484	-0.001684565569981089	0.01481831429416669	0.0011827322490494951	0.0040803513003337955	0.0035076829658571285	0.010461341245369571	0.006635314831377137	0.042702022036124276
05/07/2017	0.011280197454619056	0.279713902802604	0.37519999999999976	0.4793231410485392	-1.5111999999999997	0.11164015708145658	-2.5411	0.10458747144514735	0.0	-0.03969014463425058	0.07295851100357131	0.33123495759731725	0.11005435828472532	0.0003829462028034289	-0.00012214138287358622	0.0009794919668935087	0.012454875339326321	0.010775930760571484	-0.001684565569981089	0.01481831429416669	0.0011827322490494951	0.0040803513003337955	0.0035076829658571285	0.010461341245369571	0.006635314831377137	0.042702022036124276
05/08/2017	0.07632480872417258	0.07696104113612834	-0.26239999999999974	2.154276858951461	-3.3212999999999995	-0.007125911202155111	1.7884000000000002	0.1358219458124892	-0.007903781218945305	-0.02790376834694186	-0.045000529105764464	0.33518051580619157	0.15316497250249927	-0.0017869598041127324	-0.001450551137711642	-0.006876677187987568	-0.005153224167667503	0.005611490958000509	-0.017861414671287434	0.004962789342128904	-0.0067512344741644525	3.7510393508632944e-05	0.002296297567411898	-0.07870333382745498	-0.0020013862426813134	-0.0037690203464686434
05/09/2017	0.018403893101697655	0.2876820724517808	0.31530000000000014	-2.576	0.4274000000000001	-1.243874088797845	1.2692	-0.03810488668351031	0.0009042469155861044	-0.0028206321417112434	0.14816657566141123	-0.21370095665358835	-0.20506341063015032	0.003330675246251375	-0.004085874299057046	-0.002393349115505039	-0.015545803204834563	-0.014154463670168482	0.009608272914567006	-0.013434654935778667	-0.0045875848877297565	-0.0010257908036237495	0.0033940854889067396	0.019260605541815412	-0.0003082614081133528	0.04478429990554922
05/10/2017	0.01793701706597961	-0.05715841383994835	-7.331999999999999	1.2281	1.2195999999999998	2.7862	-1.3392	-0.1535925319705691	0.0021579703405478767	-0.01813122776033893	-0.04946919196479538	0.15046524116884474	0.0	0.011793300992252353	-0.001745665988537759	0.00035813301936959974	-0.0009773334612468432	0.006219302022299367	0.02165087199035476	0.030930300691358603	-0.0005519271596275549	0.0011299789591925347	0.000593310398839364	0.024790560580067567	0.002309647650794666	0.012251112457465574
05/11/2017	0.033801386066591554	0.11122563511022432	8.119699999999998	4.752300000000001	3.433600000000001	-1.7684999999999997	0.6831	0.6446077769221197	0.005072181353447558	0.00395528831024361	-0.03971179145591508	-0.015877863693584127	-0.022032714999882685	0.001751011908324298	0.004860614935851437	0.008636508125642539	0.006771555466187351	0.007771847458224457	0.022412781498475365	0.01114744954016933	-0.0006443002662022412	-0.0021651757390088733	-0.00131385466112377	0.03748636894144708	-0.001385148355363519	-0.0065399417676612615
05/12/2017	-0.0696259935301935	0.1910552367627092	-2.1411999999999995	-3.7243000000000013	-1.142100000000001	-1.8547000000000002	1.9351999999999998	-0.6851659797534966	0.001492730960111266	-0.01371513131832458	-0.11229430830663079	0.11798262561797457	-0.024218302650873547	-0.007808015110072571	0.0027634347738771936	0.007846237712792803	0.005921768256260229	0.003130981858509685	-0.0020354169453358217	0.00041823505419325	0.006424398013799321	-0.0014795189665717245	0.0022163492489184478	-0.019048194970694432	0.0012313376959820488	0.005278445947980437
05/13/2017	0.045724355356451696	0.02150620522096358	0.5194999999999999	-1.2327000000000001	2.869600000000001	1.2920000000000003	-0.8461999999999998	-0.1825071829169591	0.0	0.02429213228718652	0.05171207361381658	0.041864213804232886	0.0008449514655648471	-0.002484463133466147	0.0027634347738771936	0.007846237712792803	0.005921768256260229	0.003130981858509685	-0.0020354169453358217	0.00041823505419325	0.006424398013799321	-0.0014795189665717245	0.0022163492489184478	-0.019048194970694432	0.0012313376959820488	0.005278445947980437
05/14/2017	0.0022137248858697944	-0.03023988518971832	1.5385	-1.0832	0.9127999999999998	0.5425	-0.3869	-0.31576624915676765	0.0	-0.0005385253721428285	-0.0006574171907494097	0.02457024412241604	0.07326302068815682	0.007630664715941555	0.0027634347738771936	0.007846237712792803	0.005921768256260229	0.003130981858509685	-0.0020354169453358217	0.00041823505419325	0.006424398013799321	-0.0014795189665717245	0.0022163492489184478	-0.019048194970694432	0.0012313376959820488	0.005278445947980437
05/15/2017	-0.039742046872520476	0.35139788683788864	-3.1225	0.09009999999999996	-4.613300000000001	-0.5653	-0.40779999999999994	0.8640604461837049	-0.002446163007635782	0.017777657575603456	-0.13021729240095237	0.20644440708430678	-0.12171540407410397	-0.014173889159704842	0.0019436826287941855	0.01001815014316465	-0.013859855680354194	0.00877520922706676	0.044044181558466455	0.021306008137389032	0.004017169649536606	0.004765073002474196	0.0031023728080654678	0.0019212301778939178	0.0055223334082610265	-0.02787798640310246
05/16/2017	-0.0022920467982787684	-0.11778303565638337	7.2722999999999995	0.6765000000000001	-4.221	-0.12837607063795803	0.25539999999999996	-0.20288882281213816	0.0026709419219509423	-0.03274255017925132	-0.0837405631846333	0.2564508563263477	-0.06312108645659809	-0.009042119585873601	0.005202478448811831	0.01331800269349026	-0.00037659110183785316	0.012786421504795698	-0.0015609759267181111	-0.004512828171682859	0.009792443832281075	-0.0006870720384215545	0.00349289701795108	0.021832855830213216	0.0018340216053234215	0.0035709403204648993
05/17/2017	0.05858052380484402	-0.13353139262452274	-6.513	0.8760999999999998	3.4816000000000003	-0.042123929362041956	0.12430000000000008	-0.0895501656434714	0.059122984257940825	0.004711629094866332	0.08528089170739861	0.11914994582596683	0.21879036946104602	0.012273743777367355	0.01930741157079119	0.0029027596579611625	-0.014977194769022262	0.005339674508503478	0.010682824718185824	0.008190053970044353	0.006833944410048018	-0.01834551314368671	-0.02545739021793736	0.3810697909142511	-0.015232235428235263	-0.034988804640907034
05/18/2017	0.02659140406789451	-0.10008345855698253	-0.2687999999999997	-0.6602999999999999	0.3224999999999998	0.40790000000000004	-1.036	-0.04561114385873655	-0.012607073129426438	0.07548724160513665	0.10997264921622651	-0.07714749351876504	0.13466883350544911	-0.0033918772054980367	-0.011393704101348767	-0.01911076376083365	-0.025610982750415623	-0.014388737452099676	-0.000966463784514815	0.006504087969176453	-0.005031005131435395	0.003680063440703485	0.008166472020841198	-0.061506986611179926	0.0012395415284025546	0.022450350979934974
05/19/2017	0.05112093420836139	0.07598590697792207	0.6842999999999999	-1.7614999999999998	0.7481	-1.2112	0.9262	0.6547150096475667	-0.03503354546649651	0.29014473635248095	-0.02355288017218582	-0.1071316681056973	0.00660940938767407	0.03460819499613536	0.007079534163077383	0.017038224158861137	-0.004928507439831975	0.007337307232210044	0.020481144667047868	0.01926223279505246	0.00923400707096414	0.0067446990247326255	0.004477803377774592	-0.1968882565778305	0.01032128087267381	-0.007148726528306781
05/20/2017	0.04765612812045994	-0.024692612590371477	1.5228000000000002	3.1444	-4.859999999999999	0.706381572603935	0.7584	-0.690605687215379	0.0	-0.023480965663171816	-0.0069379573644710035	0.07018414498644998	0.22446020719895632	-0.007789951411933384	0.007079534163077383	0.017038224158861137	-0.004928507439831975	0.007337307232210044	0.020481144667047868	0.01926223279505246	0.00923400707096414	0.0067446990247326255	0.004477803377774592	-0.1968882565778305	0.01032128087267381	-0.007148726528306781
05/21/2017	-0.021101480254824168	0.5831462853456166	0.8055000000000001	0.46399999999999975	6.0236	0.396118427396065	-0.9987	0.4008532875883195	0.0	0.22178786009735685	-0.04490366524592071	-0.04488166654208081	0.47721441106309737	0.006670667636621934	0.007079534163077383	0.017038224158861137	-0.004928507439831975	0.007337307232210044	0.020481144667047868	0.01926223279505246	0.00923400707096414	0.0067446990247326255	0.004477803377774592	-0.1968882565778305	0.01032128087267381	-0.007148726528306781
05/22/2017	0.06275489143893509	0.41318715420207486	0.5773999999999999	-1.9487999999999996	-3.6564	5.2942	-0.21069999999999994	-0.013119155573824592	-0.012832703838542847	0.09835799280771518	-0.03549963178947957	-0.055802477161364994	0.10617664236598401	0.007749274314162343	0.003735261996220096	0.01745203973091547	0.013041534666039745	0.00999510687429872	0.01074164667258426	0.009690573213455789	0.0027625557826724267	0.005146846937212679	0.008429292899315044	-0.09672313769222773	0.003976756540982507	-0.0015454460721091579
05/23/2017	0.06545544212959786	0.08829260714567821	-5.907400000000001	1.0613	1.1233999999999997	-4.447900000000001	2.7401999999999997	-0.18542960144036869	-0.003979830845932453	0.04318870722941259	0.23523197299605192	0.016884275348171718	0.045077245265994215	-0.0015490331571826237	-0.007492520669150515	-0.005982793993879909	0.006695905370696309	-0.0029965098336584006	-0.003003568993535932	0.0060826244636387194	-0.004817136879713899	0.0018362259042570273	0.000692815357348664	-0.01940014654579114	0.00045784052688357946	-0.02113364029898701
05/24/2017	0.05174052717449662	0.08112554481236867	-0.9949000000000003	-1.4600999999999997	-0.5626999999999995	0.1902999999999997	-1.6401	-0.10480236780113783	-0.002243654125270389	0.04352328038559872	0.07037481133995849	-0.08880322994287493	0.02686770116959991	0.010439209849617385	0.005984200809969309	0.009912848817415387	-0.011454166535711074	0.0037126536406599797	0.0018782875544647304	-0.002546275002214937	0.0032140015167761993	0.002486045908441703	0.004714163877659772	-0.06752805998593736	0.0019815569322121362	0.020714654518336317
05/25/2017	-0.0584167313293289	0.26136476413440723	4.434900000000001	0.7172999999999998	3.3331999999999997	-0.6721999999999999	0.37270000000000003	-0.2760213565506331	-0.00048081368102181887	-0.0856509419989182	-0.14174251701134954	-0.18439203496134793	-0.20057960003963338	0.019226678966701247	-0.0024339814752520894	-0.004005784375864518	0.008021329269844557	-0.0021710728986557015	-0.019708805463770407	-0.04862347870941086	-0.0008025324787589994	0.004432039059246051	0.0083554812057276	-0.00299850299625648	0.0030409024497206616	0.021083661128815656
05/26/2017	-0.045515243813809114	-0.24846135929849922	-1.4309999999999992	1.5467999999999997	-3.4833	-0.024399999999999977	-0.6267	0.165166784328862	-0.0035983385739818408	-0.08392583393198905	-0.23035417825781712	0.09950020601814225	-0.2111912177903683	-0.00037630077489202163	0.008793164889604022	0.010794566788109972	0.023722889390207058	0.013372798035161004	-0.027356444523667367	0.020581470249390943	-0.0024114690380172	0.00031050179409053413	0.0017256379025649693	-0.018182319083190457	-0.0006074411728160811	0.025890490598251326
05/27/2017	-0.07716102299130245	-0.15201620729862597	-2.4010000000000007	-1.8387999999999998	4.757	-0.04580000000000006	0.07969999999999988	-0.20979114186542613	0.0	-0.016627210565519412	-0.0005475995944319578	-0.24592338467242136	0.04713863613095892	-0.012156079589562385	0.008793164889604022	0.010794566788109972	0.023722889390207058	0.013372798035161004	-0.027356444523667367	0.020581470249390943	-0.0024114690380172	0.00031050179409053413	0.0017256379025649693	-0.018182319083190457	-0.0006074411728160811	0.025890490598251326
05/28/2017	0.05576615154912279	-0.7234525300552743	3.6974	0.49660000000000004	0.7687000000000008	0.04374501883693682	-1.6882	-0.7369797142330725	0.0	0.07773763456708949	0.020240119247817656	0.0769657459225428	0.014844022561180559	0.018150372668677757	0.008793164889604022	0.010794566788109972	0.023722889390207058	0.013372798035161004	-0.027356444523667367	0.020581470249390943	-0.0024114690380172	0.00031050179409053413	0.0017256379025649693	-0.018182319083190457	-0.0006074411728160811	0.025890490598251326
05/29/2017	0.04525856198585032	0.0	1.0081000000000002	3.5752	-4.0463000000000005	-0.41074501883693676	2.9960000000000004	0.9075455581234428	0.0	0.1337329450815279	0.0401363925472813	0.010900754353739828	0.05763221480933556	-0.020194093341499894	0.0010572576985081739	0.002745191167965455	0.008798337321308303	-0.005710811221401713	0.027356444523667367	0.020581470249390943	-0.0017004523719755527	0.00031050179409053413	0.0017256379025649693	-0.018182319083190457	-0.0006074411728160811	0.025890490598251326
05/30/2017	-0.036175713201075155	-0.040821994520255034	-1.3582999999999998	-5.1707	0.641	0.3483903754184276	-2.9993000000000003	0.43720379479191873	0.006669912069237616	0.17382088823291486	-0.043386841001395116	-0.12244983100780082	-0.04071524082380673	-0.011904961120493612	-0.003958617521794494	0.000304556570863479	0.010419678607772376	-0.01690472578005764	-0.031100660150228165	0.0010079629923049893	0.0019686807253204708	-0.0012052860078259897	0.0010826221230271216	0.05647860416047079	-0.0004558231485143338	0.030173091174428457
05/31/2017	0.049738168721628284	0.040821994520255034	-0.22060000000000013	0.026599999999999846	-3.2856	0.6104096245815722	2.9165	-0.08645322913293985	-0.0006463355470766041	-0.005369847298788422	0.046756467294808424	0.18313781912073757	0.012878965892939576	0.026172312975432634	0.004605045242943362	-0.004445373084303927	0.014373345532697535	0.011561189594340604	-0.024988806500815475	-0.027370989713899174	0.005171656644889236	-0.0004601312906196142	-0.0010066103895436385	0.002886004889135041	-0.0015209128407063233	0.017482896373201662
06/01/2017	0.05176379044598711	0.45742484703887554	2.6125	2.1479	2.4886999999999997	0.09620000000000006	-2.0031	0.3097870683393804	-0.005343285482714344	-0.0372304381600701	0.12978390615570357	0.3023864807908674	0.07606852012355692	-0.005525330359571014	-0.0023354173336516126	-0.001894705789966089	0.010334973734280162	-0.01939724006057819	0.020239143900662615	0.000621053741109101	-0.0027608335655418675	0.0075425917183000735	0.004775409301336353	-0.05124273699225679	0.008185584586438921	-0.0018786292178676334
06/02/2017	0.03295351922199519	-0.14994014729091498	-2.9964	-1.3284	0.33489999999999975	-0.8767999999999999	1.0322999999999998	0.004393563741109219	0.0014470407105249272	0.006887685587795289	0.004893677263442253	-0.09490325780997	0.05397542846493142	-0.0065127149812361715	0.010380702458788527	0.01492136723126336	0.017141531432035784	0.024059987552514706	-0.03945085270615989	-0.013333530869465093	0.005868770179036045	0.003700870703284842	0.011104604888913627	-0.014256860624864753	0.005570206348084028	-0.0015288586308201957
06/03/2017	0.010711747339313682	-0.04512043528046927	1.1832000000000003	-1.232	-1.5818999999999992	0.4287985961551819	-1.1515	-0.535392449179501	0.0	0.0026821913104004835	-0.045363670271826084	-0.029659648327104327	0.07172102595560403	-0.0006448146381399129	0.010380702458788527	0.01492136723126336	0.017141531432035784	0.024059987552514706	-0.03945085270615989	-0.013333530869465093	0.005868770179036045	0.003700870703284842	0.011104604888913627	-0.014256860624864753	0.005570206348084028	-0.0015288586308201957
06/04/2017	-0.001408350076431475	-0.08004270767353638	-6.4336	1.4116	3.2203	0.3829014038448181	-1.6231	0.5921562330468695	0.0	0.08928915208474208	0.010010892899309454	0.01627327815518309	-0.022395959393103126	-0.011381741259568645	0.010380702458788527	0.01492136723126336	0.017141531432035784	0.024059987552514706	-0.03945085270615989	-0.013333530869465093	0.005868770179036045	0.003700870703284842	0.011104604888913627	-0.014256860624864753	0.005570206348084028	-0.0015288586308201957
06/05/2017	0.06735100750064404	0.1296778233085325	3.3072	5.4023	0.4772999999999996	-0.3595999999999999	2.0808	0.08211776684062855	0.0028112568790870096	0.012685586610974298	0.09888521124129834	-0.01823391984832723	0.19746271860394948	0.005087664540491348	0.0004923856182204034	-0.0005413028436613843	0.0034264677509785457	-0.0005030339339580081	-0.00434288760338486	-0.00588979405606338	-0.002218968646692479	-0.0012184192007351768	-0.0005680475135694252	0.03229342172071492	-0.0010514458347570255	0.021742143499585254
06/06/2017	0.06358526416637567	0.3011050927839216	-3.1458000000000013	0.0045000000000001705	-1.3670999999999998	-0.1431	-3.1832	-0.44665166132908407	0.004175224596787985	0.06241472400551196	-0.009522095823412347	-0.032688014985535974	-0.03467644516660595	-0.011842067919114047	0.011335725981879818	0.00961423154070129	0.012842098544497027	0.006873812661498668	-0.0029057720736322956	0.015283454613987058	0.002041632239063368	-0.0027829007381505733	-0.0036387258094006114	0.03704127168034921	-0.0025581234324976165	0.015796535442233584
06/07/2017	-0.046847375322273344	-0.12783337150988494	-0.29669999999999597	-6.7546	-0.7052	0.8541000000000003	4.2308	0.7496504845111112	-0.001632486208939632	-0.02447791484615003	-0.07319497822287513	-0.016887653681219028	-0.12482460986807276	0.0041215465954781	-0.005609069765999841	-0.006274228378821078	-0.025144046558289723	-0.016321109580708537	-0.021641773319286628	-0.04962159219487905	-0.0017750958774836872	0.0015671051049048756	0.0035485568616540064	-0.005758173299684088	0.0006025003947884855	0.019088298866526188
06/08/2017	0.026532043270959704	-0.12062798778861472	7.593099999999998	1.6836000000000002	0.7738	4.027699999999999	1.5117770660982357	0.3939266608853105	-0.002130342883685077	0.01383402890552965	0.062033446786810664	0.03475565856193508	0.07943683064803508	-0.004191212547267374	-0.007126291288238384	-0.009405495719325252	0.030609337009147808	-0.007552256153187997	-0.016706321299887694	-0.0026235257723841166	-0.003827159671186131	0.0002671088361099194	0.0013109025255033657	-0.02238536296079996	0.0007526153738259822	0.028371669324905646
06/09/2017	0.006462488495941443	-0.06624938554120074	0.08269999999999922	1.7048999999999999	-8.246300000000002	-5.832	0.8477229339017645	0.28579477211747406	0.003383042112761192	0.07390518764482135	-0.017708560709317034	-0.012711719083758455	-0.03472175773811603	-0.004078931371999918	-0.008841721090655952	-0.013456418393917424	0.02872951104831767	0.002406765660928123	0.007316580950048834	0.00306011167759479	-0.0016957476507626495	-0.0008303258478186137	-0.02466058414979244	0.05178529931752429	-0.0034667304295599166	-0.03487130878381173
06/10/2017	0.04294156079648648	0.05334598070529273	0.6531000000000003	-0.12248938210935645	4.6523	0.8527999999999997	-1.748074152153738	-0.892388111530221	0.0	0.18108914961842792	0.025286020110178775	-0.0920207100431305	-0.04138929509009692	0.02340801382882566	-0.008841721090655952	-0.013456418393917424	0.02872951104831767	0.002406765660928123	0.007316580950048834	0.00306011167759479	-0.0016957476507626495	-0.0008303258478186137	-0.02466058414979244	0.05178529931752429	-0.0034667304295599166	-0.03487130878381173
06/11/2017	0.0035219531750936284	0.14107859825990587	-1.1837	-1.4264468724410646	6.516800000000001	-0.4007	-3.409825847846262	-0.07892385348439657	0.0	0.008672056981848364	0.08722737039718931	0.04455108928246787	0.08335746134897981	-0.01594098325614823	-0.008841721090655952	-0.013456418393917424	0.02872951104831767	0.002406765660928123	0.007316580950048834	0.00306011167759479	-0.0016957476507626495	-0.0008303258478186137	-0.02466058414979244	0.05178529931752429	-0.0034667304295599166	-0.03487130878381173
06/12/2017	-0.1063635355116288	0.21256144198367277	-1.5972999999999997	-0.769563745449579	-6.057	0.6459158077922682	2.3799	0.10531598313794355	0.008058696901026452	0.16444738330871012	-0.11853184902432545	-0.07139609672890912	-0.10163393717552349	0.009467327725475691	-0.00045796585006918633	-0.014300047885863254	0.014361635895791203	0.0045103682098748266	0.011511531937292041	0.00609227297725301	0.0007143495258682131	-0.0009791902303826205	-0.005896898517944393	0.06861896981873317	-0.0018135111514014923	0.004718574253452346
06/13/2017	0.021348676102852515	-0.13657553500575093	6.2324	-0.5435512746045996	3.6990999999999996	0.4963841922077318	-2.9486	-0.4705942021862546	-0.01125622360651235	-0.009894622746976722	0.037892087537259034	0.04687880670432509	0.01827647582654368	-0.009249134365622568	0.0003000702818694023	-0.006067183187650205	-0.01494900079051753	-0.01917893365053036	-0.004886868325256977	0.006702003250481869	0.0007138395948702164	0.004501274608283978	0.007616092660411411	-0.09513567496137254	0.005581129201706503	0.04610591131540609
06/14/2017	-0.08070020025134195	-0.024692612590371255	-13.699100000000001	1.6233512746045997	-4.530799999999999	-0.41090000000000004	3.6737	-0.06097104209017168	0.0026181233940575366	-0.10181794385257881	-0.01374148393437169	0.045156404656114146	-0.06903599259258275	0.016493698386656125	-0.004510536170356794	0.002357918778618906	-0.024210270317953864	0.01184588628373806	-0.03203043781735282	-0.03553005303387602	0.0006241919146885572	-0.0009962549022448641	-0.004312270324668077	0.020893447588277603	-0.0013547078161249004	0.012450458376643603
06/15/2017	-0.016814083643893696	0.18232155679395445	3.457600000000001	5.144199999999999	1.9575	-0.11627843988781206	-0.6725000000000001	0.1673048451947725	0.00235770239985289	0.007989115534469349	-0.0001522380728453676	-0.0713731743554149	-0.015974259810342062	-0.0075688580701317	-0.0054715347014262505	-0.008778477030157994	0.008242549158910428	-0.01406106167507204	0.0030742228866897925	-0.007170095696603429	-0.00652866424831286	-0.0022421257837548225	-0.004581753138536371	0.024142305321599444	-0.0054372585245880956	-0.014074345615578743
06/16/2017	0.021665902042498963	-0.14550758367123828	0.7159000000000004	-2.980199999999999	4.5723	-0.005221560112187884	-0.9856999999999999	-0.5615030882697272	-0.004501534735030566	0.022657153514765938	0.16665742838379494	0.01074945037550834	0.0386770734086781	-0.0017805764523351458	-0.0001993850970238853	-0.0028994624925084977	0.000768908589408035	0.005921357314657705	0.001971307176550141	0.005829612922151561	0.004744224088869237	0.0002836232269434191	-0.0034105408301474682	-0.048881911497355546	0.003628121893655134	-0.010552659728350733
06/17/2017	0.05308874024624188	-0.18473410319933858	4.508100000000001	-1.9605000000000001	-3.9730000000000003	-0.22599999999999987	0.7025	0.1347652131557453	0.0	0.024511655805906862	0.2886319090252618	0.023691813021875507	0.049046066867591165	-0.026980926190510415	-0.0001993850970238853	-0.0028994624925084977	0.000768908589408035	0.005921357314657705	0.001971307176550141	0.005829612922151561	0.004744224088869237	0.0002836232269434191	-0.0034105408301474682	-0.048881911497355546	0.003628121893655134	-0.010552659728350733
06/18/2017	-0.04135350388043513	-0.3643946972408363	-1.8719000000000008	-0.9836647194786364	-1.7692999999999999	-0.4334000000000001	1.6299	-0.24862694631913884	0.0	-0.021192135703104853	-0.03425128939544919	0.05878886056324095	-0.028084873956538026	0.014297694003068117	-0.0001993850970238853	-0.0028994624925084977	0.000768908589408035	0.005921357314657705	0.001971307176550141	0.005829612922151561	0.004744224088869237	0.0002836232269434191	-0.0034105408301474682	-0.048881911497355546	0.003628121893655134	-0.010552659728350733
06/19/2017	0.016080877639716995	0.09381875521765481	-1.7790999999999997	-1.1894352805213633	-1.6099	-0.5647	-1.7859999999999998	0.7575769657812534	-0.0018679564902173151	-0.003781478584492959	0.08887518384526283	0.03950447201420437	-0.027940916678055316	-0.01650327568492284	-0.007919739341480714	-0.012046161446380044	-0.00964832300337104	-0.005240073663444811	0.005020200437543032	-0.011015060230677332	-0.0043853831412670324	0.008312558992557229	0.015844993050780687	-0.0009638554963067314	0.005867766779458883	-0.004317330023829058
06/20/2017	0.049786328468194085	0.11279549414534418	3.0970000000000004	3.926	6.803000000000001	0.6666000000000001	-1.2146000000000001	-0.5506606146872848	0.00447202010011627	-0.03031801564188541	-0.06367920789562653	0.09147139168736063	0.024218828013681915	-0.011351628105984893	-0.0006675111332157257	-0.002226314490059167	0.015333633763681576	-0.0029013769405841217	-0.043383513211087354	-0.02055336110586614	-0.0013463180241184564	-0.0067191883898738425	-0.007985410997900289	0.04616929226435351	-0.01892992090647283	0.006576475239802093
06/21/2017	-0.012083186956913572	-0.04082199452025481	2.2358999999999996	-2.8435	-3.8240000000000007	0.2808	6.7744	-0.03783174169495185	-0.001170102335105394	-0.06363326693562232	0.012022767301375747	-0.09046537236661534	-0.029325765381826407	0.006223977267315713	0.002787721378456176	6.0728253231445706e-05	0.015180707549142802	0.006397808534435612	0.014447203877771653	-0.020042619174529985	0.003049056258700694	-0.0005828462764325693	0.009745747803075133	-0.010180559932117639	0.0004585403213708261	0.011113613755479257
06/22/2017	0.006046906836028043	0.04082199452025481	-4.156999999999999	-1.4665000000000001	0.9532000000000009	-0.21280000000000016	-4.963900000000001	0.18507544754367933	-0.0015788127672016206	-0.0014883395276239497	-0.001562297504472454	0.004988112272127143	-0.006742680867392714	-0.008657026029023657	0.0032358858832379767	0.005335736267340074	-0.0020355954958253264	-0.0026967859887339074	-0.003592280468335929	0.0011763323318589869	-0.0014336920018486188	-0.00045584186772806845	-0.000435900946683887	-0.025437075680775578	-0.00015282341284450496	0.016363838399173325
06/23/2017	0.014494815561540086	-0.11279549414534418	-1.6584000000000012	1.7086	-0.7879	1.1813	0.5932999999999999	0.41816329879275305	-0.005444923238839383	0.015832605349547002	-0.0079412382584918	0.07166895416755392	0.012486155494458195	0.03345399297068168	0.004929772828762502	0.009474527114845088	-0.02998567798884544	0.004730739715304466	-0.007223507707460275	0.007729280779888548	0.003759066450999743	0.0015596785299303306	0.004012789659505245	-0.04488558323617742	0.00167977438902156	0.002193027463230024
06/24/2017	-0.05088860795601757	-0.030305349495328926	2.1111	1.7059999999999997	-1.4340000000000002	-1.0625701180939016	-2.7957	0.4145732291766189	0.0	-0.05424248179606206	-0.0619556638301888	-0.028105696038255745	-0.002548583730546561	0.014310631590214926	0.004929772828762502	0.009474527114845088	-0.02998567798884544	0.004730739715304466	-0.007223507707460275	0.007729280779888548	0.003759066450999743	0.0015596785299303306	0.004012789659505245	-0.04488558323617742	0.00167977438902156	0.002193027463230024
06/25/2017	-0.007429629049267028	-0.04725288485054557	3.4294000000000007	-1.5837999999999999	5.888300000000001	0.2738701180939017	0.5358	-1.059063213402185	0.0	-0.06525394056840472	-0.012834883244686957	-0.04163460428486898	-0.057102124965429546	-0.007228413938561246	0.004929772828762502	0.009474527114845088	-0.02998567798884544	0.004730739715304466	-0.007223507707460275	0.007729280779888548	0.003759066450999743	0.0015596785299303306	0.004012789659505245	-0.04488558323617742	0.00167977438902156	0.002193027463230024
06/26/2017	-0.04379668575048967	0.24231346742193005	1.1513999999999998	0.16410000000000002	-4.449500000000002	-0.7892	-0.7681	0.45859533807554165	-0.00048209851004721305	-0.1062080046028182	-0.0656883807476838	-0.07345526585391404	-0.07392613744097432	-0.0030149534761997106	-0.00957863261439229	-0.006254184326585754	0.01043226817470444	-0.013224442234913703	-0.0011334014587438546	0.008827002725576794	-0.0010725778647141526	0.0003157439383913996	-0.004407340024304318	-0.012048338516174262	0.0024382822198960596	-0.015665168772517113
06/27/2017	0.0294203174432619	0.07320340402329473	-2.7796	0.9235999999999999	1.0891999999999995	0.6783993633020637	-0.13039999999999996	0.31363482206848925	0.008766048818564354	0.07213004776156406	-0.014455452752365261	-0.0035477300331501205	-0.047282210793743396	-0.002944634123069715	0.0019663795668680706	0.0034380405798128955	-0.011604608055353793	0.0006969627951551871	0.04609723714905112	0.023089378682930928	0.013942768385249035	-0.008105510111855452	-0.01851537583580587	0.11080023895364466	-0.004270903380326985	-0.04087831603012493
06/28/2017	0.008714295165748176	-0.03593200922606332	3.7107999999999994	-0.9361999999999999	1.7948000000000004	-1.0244993633020638	0.48699999999999993	-0.2522416130404075	-0.009600136139372606	0.11231807916122794	0.05536781219408704	0.014904337065153372	0.06279758607830299	0.00461633772076473	0.0016823961283503053	0.008680563390008889	-0.0028495183826180437	0.0026201505539367176	0.006046228740950177	0.011012584608045106	0.0034335553387529194	0.008769477216596933	0.014255407656900587	-0.09775439412034492	0.007765551014970562	0.024182991708323165
06/29/2017	-0.013871648739439024	-0.158224005214894	-6.7536000000000005	-1.125	-2.4475	1.3736000000000002	-0.4149	-0.22063672665592016	0.009763335792557948	-0.07944444961870634	-0.04253047037001467	-0.05509603966974774	-0.050295055348851925	0.005922395721898828	-0.0030142961278674107	-0.011264000796701534	-0.007435239247417513	-0.00022803902823920197	0.01219657785207584	0.0031243051524572074	0.005521728390351144	-0.00863722067177175	-0.01753675690681611	0.13153538397780773	-0.009142224272549626	-0.028663541821560834
06/30/2017	-0.023299116147406096	-0.17095779814363965	2.442300000000001	3.1491	5.7025	-0.4105000000000001	0.6729	-0.14626937413102636	-0.00434426447641445	-0.026656059950982858	-0.01746550130414004	-0.009429407560430425	-0.020540851523874082	-0.011830363858303772	-0.0031361600538266643	0.0005713340805830747	-0.009467233332334679	0.00550183879478805	0.0012752392801522738	0.02508382339277926	-0.0013119344165359037	0.001532073698797376	-0.00107965185523895	-0.022989518224698635	0.0024461103773028015	0.0023810438018303515
07/01/2017	-0.018835277977250264	0.15656906069153997	1.9070999999999998	-2.1233	-6.596499999999999	0.05030719585366483	1.7465000000000002	-0.15007190716380547	0.0	-0.07137133683814234	-0.03443891945850952	-0.03162871773215259	0.016390685219948686	0.013960143784647931	-0.0031361600538266643	0.0005713340805830747	-0.009467233332334679	0.00550183879478805	0.0012752392801522738	0.02508382339277926	-0.0013119344165359037	0.001532073698797376	-0.00107965185523895	-0.022989518224698635	0.0024461103773028015	0.0023810438018303515
07/02/2017	0.02911345424099654	-0.1443177589110194	-6.418699999999999	0.4039828119337078	3.1958999999999995	0.679292804146335	-1.1337000000000002	0.38903154862315326	0.0	0.04759615789901517	0.06406195576101537	0.018301032176116117	-0.0640093606005987	0.00028428167603942317	-0.0031361600538266643	0.0005713340805830747	-0.009467233332334679	0.00550183879478805	0.0012752392801522738	0.02508382339277926	-0.0013119344165359037	0.001532073698797376	-0.00107965185523895	-0.022989518224698635	0.0024461103773028015	0.0023810438018303515
07/03/2017	0.022716550951780157	-0.07095173597228444	3.3164000000000002	0.32433420629033793	0.21960000000000068	-0.17449999999999988	4.6334	-0.42229346674769896	-0.0001308043157315364	-0.017828896233219815	0.11052141913807922	0.001963774773963589	0.020742666309874203	-0.01930777788443289	-0.017394144802478806	-0.03055373562278385	0.0063645971304797655	-0.0219263449253555	0.042621563788481254	0.02508382339277926	-0.005440996310329266	0.0023081276913972104	-0.008886670578149847	0.0035714323675972715	0.0012208150455661482	-0.025175250964084128
07/04/2017	0.014550075686245556	0.08455738802806301	3.5336999999999996	-0.48191701822404565	0.5201000000000002	-1.5101	-3.9703	0.07229308687541103	0.0	-0.03450534124237947	0.17555233981785623	-0.020402209222929457	-0.005939435397382731	-0.0019224062196315336	0.0026354358400357825	-0.0027312245407706826	0.005727647963144733	0.00864007485410312	0.0004070004126184301	0.02508382339277926	-0.0015852050875660717	0.0023081276913972104	-0.008886670578149847	0.0035714323675972715	0.0012208150455661482	-0.025175250964084128
07/05/2017	0.00013452147847914375	-0.013605652055778572	-3.2911	-0.49570000000000025	-1.833400000000001	1.1618	-0.44989999999999997	0.4559679324811121	-0.0026864966738088247	-0.016710273340203585	-0.039439769066552	0.007096612156652027	0.07495862579052215	-0.002373593297574192	0.0029545494587610577	0.000205100795329205	-0.01340799576499574	-0.0036403948141066067	-0.032464341718363876	-0.019972133186915375	0.0005286809533660286	0.0014522119983846338	0.009223080590761157	-0.013459153374004718	0.00015249714097453904	-0.07515567111166632
07/06/2017	0.0025218080555156064	-0.013793322132335861	0.9291999999999998	3.4953000000000007	0.29579999999999984	0.392	0.688	-0.1986578199371456	0.01319821690808165	0.006582439153058672	-0.03957775063086233	-0.0073636191279056185	-0.02916094477241682	0.007139816136789969	-0.0014843453256707662	-0.002850316833522104	-0.00882815953210514	0.0010320598193196417	0.019769658542313273	0.009047838397771013	0.006234926894068599	-0.009412971248548452	-0.009053359995117916	0.12468478848422881	-0.0074998438322069205	-0.057444399599316576
07/07/2017	-0.03507133087637726	-0.042559614418795855	0.5845999999999996	-5.4093	-0.1885999999999992	-0.9618	1.4177	-0.12722117916033193	-0.014956960144645315	-0.09515833086384262	-0.0933026051105692	-0.06138480402176172	-0.09504466118801336	0.004364713454916139	-0.01047731384291506	-0.0271964456971161	0.006536282812683147	-0.004630630878692088	-0.04337522032023822	-0.02829641836413721	-0.0019277959002274858	0.006382740756956551	0.010406708943726528	-0.11390301288094085	0.0038334785886284806	0.014114887500737971
07/08/2017	0.020700149738656748	-0.02941388520629351	-0.9826999999999995	2.8739999999999997	0.6774999999999993	0.05470000000000008	-1.2404	-0.21167971655329643	0.0	0.022931069255612613	0.11282898758879156	-0.014070465556875078	0.01778008385286345	-0.008233286784480104	-0.01047731384291506	-0.0271964456971161	0.006536282812683147	-0.004630630878692088	-0.04337522032023822	-0.02829641836413721	-0.0019277959002274858	0.006382740756956551	0.010406708943726528	-0.11390301288094085	0.0038334785886284806	0.014114887500737971
07/09/2017	-0.020787501587990143	0.12017560144296713	1.3016999999999999	0.6961999999999999	0.5170000000000003	-0.4534000000000001	0.9347000000000001	0.5583428686810938	0.0	-0.03872235419042358	-0.0503059877856642	-0.011577171155060073	-0.0461297717275011	0.010146157614696664	-0.01047731384291506	-0.0271964456971161	0.006536282812683147	-0.004630630878692088	-0.04337522032023822	-0.02829641836413721	-0.0019277959002274858	0.006382740756956551	0.010406708943726528	-0.11390301288094085	0.0038334785886284806	0.014114887500737971
07/10/2017	-0.05967012125431381	0.13720112151348518	0.6341000000000003	-2.0611	-4.0288	1.0335633954095313	-4.6865000000000006	-0.42644285029451057	-0.0006897532543364004	-0.1172065597882419	-0.06250365505566968	-0.1388038125710951	-0.1770137795867086	-0.0019525545509674648	0.0015740831745150174	0.0026733366735802733	0.0020902123949362306	-0.006259489820576114	0.002149613897399316	0.003384097984240775	-0.0001754385969411909	0.0009273360773853767	0.006639309291024631	-0.007174918672295139	0.002445736468282611	0.008994578096517714
07/11/2017	-0.014763502304374398	0.14310084364067333	0.36219999999999974	1.2273	2.7096	1.9721366045904687	1.5848	-0.3830149890426586	-0.00218506648240846	-0.0870446672997538	-0.027107305457072517	-0.0935599342666551	-0.09280307930720255	0.004296525834963347	0.0027630687622721695	0.012642650179009784	0.01024512053578519	0.0005878014731193204	0.002359250424069259	0.014755465565919224	0.005947712801525923	-0.0007830273058413439	0.0027446647564275395	-0.020000666706669445	0.0015255533088369688	0.034732314456904056
07/12/2017	0.025779248520855447	-0.0809690625336672	0.7076000000000001	-1.1698	-2.6932999999999994	-2.6314	5.3924	1.0763557587586292	-0.004682682373392422	0.15618645962943845	0.07274316245668055	0.10427679664378742	0.08560510478487604	-0.014762332545953365	0.0022885463780744075	0.003921413207198299	0.015196656510968687	0.016090619855702926	0.0010705492939795391	0.009277733878236827	-0.00480791170491382	0.007279063026366828	0.012038008497508912	-0.05570104170927914	0.008802606543422797	0.007004307399308907
07/13/2017	-0.01721389478249513	-0.08810726751026676	1.3371	1.1611	-1.1839	1.0218	-2.3937000000000004	-0.778727855878119	-0.003589362137331187	-0.09560358257739932	-0.05098761909435501	-0.022381111620966232	-0.06117301777204798	0.006369925690360375	-0.0024035219458928836	-0.013649455448431436	-0.007394671712388501	-0.01185316129702052	0.019496273387876073	0.012672225510204083	-0.0012275319384457972	0.0018727975574499567	0.0024904288681959486	-0.039609138095045626	0.0022639810439981645	-0.01871618229005012
07/14/2017	-0.05427316959588335	-0.02666824708216131	-4.1445	1.8514999999999993	1.8051000000000001	2.6452999999999993	1.1509	0.08669516888736517	-0.0031039504679498675	-0.04920935081846167	-0.07914104974561154	-0.05129093551094721	-0.08109464127004795	-0.00082717524386744	0.009091417656593492	0.018143591499463874	0.00269952805867657	0.016989637135461422	0.005024084254307226	0.010152371464017929	0.006297029728471598	0.004662640144142749	0.007689541510600861	-0.04019088058324538	0.005862474513026683	0.01342179897149176
07/15/2017	-0.11092120475079437	0.17327172127403667	2.4919999999999995	-2.448699999999999	0.8085999999999998	-3.3057999999999996	0.4207000000000001	-0.13320810111180004	0.0	-0.15698198311243683	-0.09499270117161629	-0.11180611735241763	-0.12464770968128924	-0.0010274468851000987	0.009091417656593492	0.018143591499463874	0.00269952805867657	0.016989637135461422	0.005024084254307226	0.010152371464017929	0.006297029728471598	0.004662640144142749	0.007689541510600861	-0.04019088058324538	0.005862474513026683	0.01342179897149176
07/16/2017	-0.035150283729478815	0.3001045924503378	-1.5981999999999998	-0.8895	-1.0118000000000003	-0.0474	-1.3746999999999998	0.34703377501388655	0.0	-0.08108868585247198	0.04983690876180136	-0.1416665740914751	-0.12700671010310405	-0.0028074142521855054	0.009091417656593492	0.018143591499463874	0.00269952805867657	0.016989637135461422	0.005024084254307226	0.010152371464017929	0.006297029728471598	0.004662640144142749	0.007689541510600861	-0.04019088058324538	0.005862474513026683	0.01342179897149176
07/17/2017	0.14386159236042673	-0.09531017980432477	-4.6198	0.4808	2.4505	-0.18560000000000015	-0.6782000000000001	-0.05550361103541945	-0.0006413708844352772	0.20632936683213643	0.04204369760993343	0.18356917969447184	0.15097590021609975	-0.002277500184119205	0.004393362623845931	0.007954520152129607	0.0063823226521897425	0.005952205272736322	-0.004814242683922387	-0.011021181249337264	0.000697228544891404	-5.286261211612242e-05	0.00028429964003251484	0.03207724580907545	-0.0011997601919038203	-0.02536629383751876
07/18/2017	0.03979598381293403	0.054067221270275745	4.1658	0.4746999999999998	-0.9736000000000002	-0.24879999999999985	-1.5507	0.5988921987506002	0.0011949835523661356	0.19210603687985284	0.03754973917341342	0.05909407706244996	0.20401438140521488	0.0013312591184510515	0.006751271312705143	0.010529011668085175	-0.00043885482693983846	0.0007334541704242525	0.0054404821365983125	0.008223374624989344	0.0065995376729030275	0.0005975913588072146	0.006887493267521805	0.0071030232682463	0.0017991009350470932	0.026768736034036955
07/19/2017	-0.019794606214707855	-0.08796877294595706	2.0814999999999992	-5.2207	-2.1426	0.014399999999999996	-2.399	-0.6782860475129215	-0.0018313941602943196	-0.16015940879448998	-0.08077958518571693	-0.1139829969705426	-0.09858807843773665	0.004870828984963067	-0.0009823974506941724	-0.0001289352102351593	-0.005792416566299252	-0.007033062608023499	0.008726421468142842	0.014973541790162859	-0.0033811640864252757	0.005358270292070699	0.0061138212150719795	-0.010162689092201749	0.005526939157025623	-0.009120200587262595
07/20/2017	0.21459575448244284	0.13926206733350766	-1.4275	4.1219	-0.023999999999999744	3.2597	2.9405	-0.07547228599741329	-0.0018818417748895921	0.1292854552147178	0.09675209612810765	0.11173904157645498	0.13597068865608186	-0.016306249471632988	0.002606871060415905	0.002918457007090147	-0.014547030314432163	0.007043844686053902	0.004128825023118399	-0.007886644310037383	0.01002341408425328	-0.0001536197671230255	0.0008549189614903696	-0.02168386455964999	0.001042209578443476	0.014225322738847801
07/21/2017	-0.054646289775111434	-0.07257069283483553	0.7529999999999997	5.2181	5.575100000000001	-1.4506000000000001	2.1848	0.13007546451759078	-0.0013468779099437	-0.04022359759119709	0.01646456433707133	-0.03066810312703727	0.0005166623726404751	0.010419091990803889	0.008393828764122091	0.01131097426169747	-0.0016045497136421005	0.007925639666281015	-0.022290267735228575	-0.020539042187914358	0.0027474903520109395	-0.0003679748686389317	5.235270525361102e-05	-0.02323230149326827	-0.0013401833589554712	-0.004617838405510888
07/22/2017	0.05198801807547948	-0.12588024588900293	0.5450000000000005	-5.5828999999999995	-7.320100000000001	-1.7483000000000002	-2.0228	-0.6941835085632628	0.0	0.04990530466476706	0.017229386365935184	0.057005068165639106	0.07892956451971589	-0.004021303629104118	0.008393828764122091	0.01131097426169747	-0.0016045497136421005	0.007925639666281015	-0.022290267735228575	-0.020539042187914358	0.0027474903520109395	-0.0003679748686389317	5.235270525361102e-05	-0.02323230149326827	-0.0013401833589554712	-0.004617838405510888
07/23/2017	-0.02877906844981215	-0.1370217975642909	-0.3560000000000002	0.597	6.558300000000001	1.2814657331593475	-1.4758	0.68210446970981	0.0	-0.015480260844969784	-0.055245985911458906	0.008950103259012243	-0.06050529719365816	0.00458171503987212	0.008393828764122091	0.01131097426169747	-0.0016045497136421005	0.007925639666281015	-0.022290267735228575	-0.020539042187914358	0.0027474903520109395	-0.0003679748686389317	5.235270525361102e-05	-0.02323230149326827	-0.0013401833589554712	-0.004617838405510888
07/24/2017	0.008918506006390992	0.012739025777429802	-4.690299999999999	3.4409	-4.3348	-0.4951413067600121	-0.302	0.21645528607067632	0.0014957079357368341	-0.005503051604348386	0.007904008302932919	-0.015791161595700265	0.0040485885260004295	-0.0037795801305159893	0.00026291783172549543	-0.002005690529702342	0.008125967111776156	-0.004191260242366823	0.0071368900747854624	0.009348910357754647	-0.0018021888593690305	-0.0010642496123312029	0.0033448850614803405	0.007450806155865575	-0.0007453231320653231	0.0420976433843423
07/25/2017	-0.06694249832920285	0.061368946376291866	3.837399999999999	-1.0678999999999998	-1.3979000000000004	0.4172755736006646	1.4722	-0.3708328247717336	0.0010021583528814215	-0.08349824902899972	-0.04996492135452879	-0.07513813930425317	-0.11042381761437259	0.005823070834181527	-0.0041910038712620334	0.0005154404856169137	0.006362792832817377	-0.004478615672368846	0.028455528169236022	0.033201602519695506	0.00042938727097116547	0.002918919243124485	-0.001805927367625415	0.007450806155865575	0.0020855064910207943	-0.00856159597183126
07/26/2017	-0.018422238485382714	0.04652001563489305	-0.007499999999999618	2.8231	3.2276999999999996	-0.6875	5.120299999999999	0.4807609114086997	0.0038636346587773707	-0.013427288822736472	-0.00027467416000614975	-0.024335862237029993	0.020653818185663475	-0.0028516258405625605	0.008340717279706311	0.009394952904208331	0.011513066209666967	0.005144387509041337	0.017931375984594933	0.01681409617215568	0.007441974383153277	0.00028254516874248736	0.0033800819631650825	0.017867001828424378	0.002971770389157413	0.012437047151387048
07/27/2017	0.05474302915315299	-0.03468555798789019	2.750800000000001	-0.5566000000000004	0.7182000000000004	0.2953345605892692	-2.3937999999999997	0.16800602554370592	0.004159986623490708	0.0017879795567719015	-0.002131031595215216	-0.0021020570457781496	0.025096789086274107	0.00032092587389265844	-0.0010953773002784217	-0.004230982716265874	0.011017976877292668	-0.007088484548535945	0.01171229269597518	0.009628262437345825	-0.0048695154100903415	-0.0009730985474876164	-0.005679267288881462	0.05176193455858913	-0.001930645880746873	-0.027688211088136683
07/28/2017	0.050087191146211296	0.057158413839948796	-5.931000000000001	-0.8117999999999999	0.5597000000000003	-0.5722345605892691	1.9739000000000004	-0.3332747802374074	0.00044079598812285514	-0.056350272619668296	-0.036865053512839197	-0.04432153180408971	-0.04068730531539089	0.004666840201516817	0.008296505578221591	0.010594806550099811	0.004189878900398902	0.011127292539018896	0.025909699093609184	0.013567080631138317	0.006317248258226188	-0.0013420867417748283	-0.0013715602165351726	0.017647516813578346	-0.0010411245084105403	0.0018222041668103373
07/29/2017	-0.02983171141495422	-0.1823215567939549	2.9325000000000006	-1.7803999999999998	-1.4502000000000006	2.6746	-4.1982	-0.4602268354676453	0.0	0.06352408009000854	0.012257571184442373	0.02343112721950158	-0.007887364833165655	-0.005324849126433919	0.008296505578221591	0.010594806550099811	0.004189878900398902	0.011127292539018896	0.025909699093609184	0.013567080631138317	0.006317248258226188	-0.0013420867417748283	-0.0013715602165351726	0.017647516813578346	-0.0010411245084105403	0.0018222041668103373
07/30/2017	0.01120802158080103	0.31015492830383984	1.1386000000000003	-0.8900000000000001	2.4880000000000004	-4.5666	-0.37598377829003604	0.3616325744350397	0.0	-0.0386954786224587	-0.01701098773685672	-0.028597005319536795	-0.028106237814739643	0.0022540873002399892	0.008296505578221591	0.010594806550099811	0.004189878900398902	0.011127292539018896	0.025909699093609184	0.013567080631138317	0.006317248258226188	-0.0013420867417748283	-0.0013715602165351726	0.017647516813578346	-0.0010411245084105403	0.0018222041668103373
07/31/2017	0.04196250985923644	0.21511137961694526	-0.1202000000000002	2.3705999999999996	-2.2888	2.6968	0.8165837782900361	-0.18528079347762239	0.0016775350025333147	0.029331552436789643	0.06235369067440111	0.013860202389897713	-0.0005819028386486735	0.002052218255318627	-0.00015753737606782892	0.004174600588039645	0.00549172538550291	0.005618561314875592	-0.00019232618580300453	0.009806943404103485	0.00771419075778032	-0.0007283910972732954	-0.0048501908173523844	-0.002919710103334694	0.00118976813558902	-0.03523309128335672
08/01/2017	-0.05617895840017084	0.05236798551731603	-1.7090999999999998	0.9887000000000006	-1.1015	-0.6334	-2.0119	0.0398418617773757	-0.0003783877734753194	0.1064444142850558	0.00031606223165869807	0.05614660024145013	0.04217149099067452	-0.004105647194805946	-0.0005358127935304324	-0.0068098056839804855	0.008382617383392521	0.00521707119303727	-0.02374576343632162	-0.020523859239365727	-0.0033835254746073518	0.0024461011054492943	0.002520488787121522	-0.016708005377105817	0.003264582213791556	-0.012130016139326294
08/02/2017	-0.0027961329194194917	-0.2029408439966902	2.4842999999999997	3.3908000000000005	-0.13580000000000014	1.3078	1.8042	-0.006858449798358368	0.001702761063782865	-0.030522542435495126	-0.02123172237258064	-0.022504562320508237	-0.002234637801415751	0.004615048659113713	-0.001664425467370556	-0.007682203923630393	0.000927079152948096	0.0021446653088341705	0.025667362797797466	0.008300482923633723	0.004565059918754111	0.0004925392516081928	0.003227939869898222	0.018655425661501468	0.000592417078937757	0.019583558658206712
08/03/2017	0.03411144085017259	-0.3389753668393318	-1.9356	-10.6207	0.5464999999999998	0.160558615810527	2.3788	0.8600974786848834	0.001653915679228013	0.02420990344191587	0.0171617406207889	0.008621809106293288	0.003907345188919997	-0.03260596932641753	0.001538310134732157	0.004445935749277208	-0.010945019877071971	0.017315317657515372	0.01505220378633032	-0.011558478067740019	0.001180140067845642	-0.0021859786914877333	-0.0039015993851077013	0.015444322427473622	-0.0020749970391609196	0.06302418144969568
08/04/2017	0.03198521271947108	-0.09180754925312229	-1.9560999999999993	8.6036	-1.3846999999999998	-0.5389350950483482	3.3247000000000004	-0.2402983237793057	-0.002636073288468266	-0.010120162799376331	0.013629937084679966	-0.004989173702598437	0.013831479148461057	0.03551755690114625	-0.007691493439157426	-0.02362168691734645	-0.008922809946667165	0.00013483169395023253	-0.00759305090759721	0.010953456369340753	-0.008205434525516947	0.0018872543230461503	0.0014773845014168785	-0.04006398048064863	0.0019269256684895097	0.027899607287014128
08/05/2017	0.11625748996267848	0.2534489008095382	0.7640999999999996	1.4883999999999977	-0.6903999999999999	-0.6183235207621789	-4.722300000000001	-0.8756543634769054	0.0	0.13965684861715122	0.07553918984584795	0.06135599613041709	0.1368911270063604	-0.006027988995981946	-0.007691493439157426	-0.02362168691734645	-0.008922809946667165	0.00013483169395023253	-0.00759305090759721	0.010953456369340753	-0.008205434525516947	0.0018872543230461503	0.0014773845014168785	-0.04006398048064863	0.0019269256684895097	0.027899607287014128
08/06/2017	-0.012052381524352285	-0.2663523056454462	0.20429999999999948	-2.1517	5.448599999999999	-0.6832999999999999	-0.8670000000000002	0.16974156662493334	0.0	0.01953449951033548	-0.0381943287155444	-0.023512711665777175	-0.08914808335145352	0.0027268824722241087	-0.007691493439157426	-0.02362168691734645	-0.008922809946667165	0.00013483169395023253	-0.00759305090759721	0.010953456369340753	-0.008205434525516947	0.0018872543230461503	0.0014773845014168785	-0.04006398048064863	0.0019269256684895097	0.027899607287014128
08/07/2017	0.0500644520267457	0.18232155679395445	0.06670000000000043	0.888300000000001	-4.249999999999999	-0.06214304014204425	3.0087	0.07217842493807058	0.0004308693182791812	0.02868986348736069	0.015237091375440492	-0.00791736293294365	0.020736875781813602	-0.004792493403973246	-0.0008185224934784685	0.0004608648979336216	0.013045458782921848	0.003850577685674317	-0.02040494279808991	-0.004042859761711259	0.0018669387635786017	0.001645911613383788	0.005884437629671169	-0.01002012391676299	0.0008880995255120538	-0.004887199334722148
08/08/2017	0.012060956219229979	0.05884050002293373	0.6287999999999996	-4.1268	3.054500000000001	0.398663633131137	-6.4879	-0.10782371101541033	0.01217874252491924	0.09757382403368275	0.06009383805741564	0.07303968981483311	0.006138126688784773	0.005261894925662958	0.0024614908410551806	0.010936749814637992	0.010255123731853999	0.004000458994854128	0.014672077870838685	-0.006095102168959254	-0.0036522739880621713	-0.0024173560904774405	-0.0014130250186852322	0.09869180346278839	-0.0028150251940015636	0.02790339218515303
08/09/2017	-0.022912952425162558	-0.1541506798272585	-1.5117999999999996	0.5111999999999999	-4.9202	0.6505567563001926	0.25659999999999994	-0.29180339031705005	0.0030094010442650587	-0.0025034054294561514	-0.01283077624305129	-0.05134631380223431	-0.012314162789349936	0.0013470568848450452	0.012883069940515135	0.029606293192831146	-0.008379656421126036	0.003718010938457361	-0.00038336209018474676	0.010541350399230431	0.0005954659697024745	-0.0003637142539298921	-0.0011751061226927817	0.013593322131669083	-0.0011876485956561211	-0.004638059772298142
08/10/2017	0.011544281395899247	-0.06899287148695121	1.2117	-0.3275999999999999	2.3360000000000003	0.716273826556914	3.2434000000000003	0.41924446886959776	0.05847526655041835	-0.000456177284299919	-0.03200088398490841	-0.014025429031929493	-0.021393980592028683	-0.009889596403343656	0.007200196483964305	0.010066558953573779	0.008591031752186673	0.00641741848226296	0.008210069982855561	-0.021401000202587284	0.0011049255299477034	-0.014580194485226627	-0.02241376827820929	0.3672399987868298	-0.014664335803698414	-0.022617894413350825
08/11/2017	0.0766426801513056	0.10178269430994247	-1.4286000000000003	0.5226999999999995	-1.5590000000000006	-0.3205511758461994	1.5503	0.11387348994130964	-0.006775679560013459	0.042906579769312	0.012812207567999945	-0.006071643813003291	-0.008474626990972567	0.007923282606979502	0.002158520000763886	-0.0002920560768422398	-0.005320199703366946	0.003325319706555696	-0.02152687393658992	0.0055470096006007275	0.0041537803970134735	0.0012747131060235617	0.00745976684159011	-0.03360062524992102	0.0001507272593102016	0.006925806189441275
08/12/2017	0.06215131877579694	0.09237332013101485	-2.9981999999999998	-1.3416999999999994	4.435100000000001	2.2944	-2.9396	0.07657427470160716	0.0	0.005608076248855731	-0.01423048770401003	-0.030889306002530148	-0.012848142477849045	0.00023975784572551181	0.002158520000763886	-0.0002920560768422398	-0.005320199703366946	0.003325319706555696	-0.02152687393658992	0.0055470096006007275	0.0041537803970134735	0.0012747131060235617	0.00745976684159011	-0.03360062524992102	0.0001507272593102016	0.006925806189441275
08/13/2017	0.047395326681147765	0.6258036084947656	1.5762	-1.7442000000000002	-6.545100000000001	-1.233364201019305	-0.5605	-0.139142713477451	0.0	-0.0412009603663277	-0.0134662244992243	-0.03369866599808957	-0.026755622753917407	-0.002514320643140505	0.002158520000763886	-0.0002920560768422398	-0.005320199703366946	0.003325319706555696	-0.02152687393658992	0.0055470096006007275	0.0041537803970134735	0.0012747131060235617	0.00745976684159011	-0.03360062524992102	0.0001507272593102016	0.006925806189441275
08/14/2017	0.05999853609562855	0.07571182173569646	2.8689000000000004	1.9687999999999999	-0.46350000000000025	-0.707335798980695	0.3903	-0.35233487814078845	-0.042786174493077755	0.006797493972305446	-0.00018118848386716735	0.01123404591007171	-0.02521848409610339	-0.00045373074113016815	-0.0055688352171703315	-0.002105325494732746	0.004507829373637584	-0.016893158325038016	-0.0035033122634859915	-0.02531255476603711	-0.003474432544799233	0.009993643603759317	0.013056737188433587	-0.22944966001219447	0.008852935004964202	0.016434543524350254
08/15/2017	-0.03366933527190952	0.04082199452025481	1.3350999999999995	2.5570000000000004	4.0097000000000005	-0.38591171118755896	0.5374	0.15378612112659473	-0.004549098511493543	-0.03485259013886122	-0.05607964527616449	-0.05296939993176042	-0.013714500670787722	0.003367520096202934	-0.0083174565523505	-0.026396929787579015	-0.009732817994952292	-0.0067652176987929025	-0.02747479864370428	-0.0004203446888286777	-0.003827348920453777	-0.0004989402693533762	-7.447591807796528e-05	-0.023800877295578005	-0.0013453922352288927	-0.004048853394159835
08/16/2017	0.04550615938697433	-0.2231435513142097	0.4153000000000002	-1.4894999999999992	-3.8355	-0.6116345743316363	3.7184	-0.07354982429703094	-0.0017681049195531484	0.04205761052111612	0.01931736797464323	-0.004912150948893856	0.020501857044187943	-0.0003295501670085659	0.009065918731478995	0.02853146472864898	0.028547405212168364	0.017864976901827312	0.009771739935033885	-0.01631910752058907	0.0027231741788051045	0.0014190955851409726	0.001638880211903171	-0.02523262548072447	0.0046265286613875745	0.0015994432398951375
08/17/2017	-0.010321255752625547	0.0	-5.376499999999999	2.7941999999999996	-0.7908999999999997	-0.4302398493390074	-4.1674999999999995	0.5807962641771649	0.043767624648649917	-0.0026833370459344863	-0.005373245276575123	-0.018451183819339745	-0.036743513372819336	0.006719284668813266	0.0039202620153142576	-0.004696136374621851	0.007781293513040133	-0.004872416055436091	-0.0003969829349474985	0.005752652489449783	-0.0037462793921007875	-0.015557302982010413	-0.02067730966758674	0.2810588242252927	-0.013189639650977192	-0.030750963753600757
08/18/2017	-0.04029366446844129	0.012422519998557036	-2.972100000000001	-2.915300000000001	4.3032	-0.6729138651417973	2.3045	-0.46053911543555115	-0.016553795788313952	-0.01965404361082257	0.07387012351605682	0.008755322521459163	-0.018890762469554012	0.005323372026630708	-0.003125634279947498	-0.003987325838661349	0.001895324532392273	0.0034418152657726964	0.011645251506348764	0.031781893004760864	0.003236248779208306	-0.0018370697733356423	-0.0009337866587788568	-0.08660222363909309	0.0009048409605441066	-0.01275441236847108
08/19/2017	0.007919297533472758	-0.012422519998557036	3.0518	-1.4930999999999996	-5.1217999999999995	2.2401999999999997	1.5165000000000002	-0.6405740579578829	0.0	0.006340037456269876	-0.03884429345625273	-0.024375291039585356	0.0	-0.01050568422804506	-0.003125634279947498	-0.003987325838661349	0.001895324532392273	0.0034418152657726964	0.011645251506348764	0.031781893004760864	0.003236248779208306	-0.0018370697733356423	-0.0009337866587788568	-0.08660222363909309	0.0009048409605441066	-0.01275441236847108
08/20/2017	-0.025610719974892504	-0.3710636813908317	3.665600000000001	0.49880000000000013	8.0942	-1.9875999999999998	-4.8955	1.9450950004658796	0.0	0.013217828609775495	0.016377878228901466	0.023443353865296945	0.017134835767288692	-0.006112947664696108	-0.003125634279947498	-0.003987325838661349	0.001895324532392273	0.0034418152657726964	0.011645251506348764	0.031781893004760864	0.003236248779208306	-0.0018370697733356423	-0.0009337866587788568	-0.08660222363909309	0.0009048409605441066	-0.01275441236847108
08/21/2017	-0.02124341265334273	-0.04445176257083405	1.1375999999999993	0.9308000000000001	-2.8288	2.0134999999999996	1.5115	-1.6385457807036956	-0.01322922428184281	0.06474934963093304	0.036216261644665515	0.18983205234885192	0.002924833907247404	0.0026394229038027	0.006017075541251415	0.0026305970496811604	0.015173201065336706	0.004428217178147342	0.019048194970694432	-0.025006512438314754	0.004580937769971705	0.001161947587631218	-0.0007549158420108171	-0.07799944825692684	0.0009040229634820207	-0.028017913599762245
08/22/2017	0.02438452840158334	0.07302513501488983	-4.516400000000001	5.6419999999999995	-2.6138000000000003	-1.9043999999999999	2.4859	-0.19071828719188355	-0.023470878114034144	-0.021390682353287893	-0.025542512603994094	0.2205912917646049	0.0023337233462195073	0.007236108457841965	-0.005285330218237405	-0.0017706251519240546	-0.008508594658789725	-0.005052191093779079	0.006715941965436567	0.005471394120713846	-0.004495914601106987	0.009891739536413091	0.014887233379276665	-0.1502412228018115	0.008099639300792383	0.010276706225567978
08/23/2017	0.01236073730777143	0.0	4.3637	-7.141699999999999	-1.9214999999999995	1.5592000000000001	-0.06589999999999963	1.0875828213524121	0.011687121394565625	0.008647818041026767	0.13063782704987936	0.03102819713861149	0.009280809074472707	-0.004490854087036642	0.0045651898759064835	0.006636900394416223	0.004268698095772905	0.000664876638736267	0.00038240918248089173	0.016649708236564198	0.003818579887208573	-0.0034595821335070553	-0.00367587583662754	0.07630819306332448	-0.0016446142602024594	0.032908000755853095
08/24/2017	0.043173257501265994	-0.0431721718652085	-0.45139999999999914	-0.4621000000000004	13.4869	-1.2355	1.1566999999999994	-0.12583107793947246	-0.00018128027426866922	0.025165695917362285	-0.05923399024381926	-0.11980775576931313	0.04735947003885865	0.0028999536997897897	-0.0035307620050026856	-0.007290647240990822	0.0007168113969671097	0.0013794867432226354	-0.01114967336709638	-0.025291347007613485	-0.000677793807190602	-0.002076588752393249	-0.0029675999126510533	-0.0016339872916550924	-0.0005987127854334418	0.0004534221418204254
08/25/2017	0.00848128507494117	0.09798040836020361	-0.5375999999999999	1.0826000000000002	-7.6681	0.2608999999999998	0.9834000000000005	-0.6280638547880648	-0.011789230633810432	0.019175546383399578	0.01955817139533833	-0.005174170055964433	-0.014420660326438295	-0.0020520183713856727	0.003840563347370818	0.005464173407351058	-0.0072882942961634	-0.0047595985345951775	0.00270270434788511	0.008641638771049287	0.010538393698042797	0.001671439670407615	-0.0020434133645750308	-0.0808607036291682	0.0038852409901428686	-0.013923560838367877
08/26/2017	-0.004401657725662034	-0.174353387144778	1.0995	1.9788999999999999	-1.6767	-0.5507999999999997	-0.5681000000000003	0.0765742747016045	0.0	0.00590866503921994	0.011130378969879118	-0.02440148487464966	-0.0067264827609507805	-0.003924488699584769	0.003840563347370818	0.005464173407351058	-0.0072882942961634	-0.0047595985345951775	0.00270270434788511	0.008641638771049287	0.010538393698042797	0.001671439670407615	-0.0020434133645750308	-0.0808607036291682	0.0038852409901428686	-0.013923560838367877
08/27/2017	0.006978625459282739	-0.07517691934262638	-2.5371999999999995	-2.8924	0.5868999999999998	3.0523000000000002	-0.6346999999999996	0.5540044670824948	0.0	0.04110737140842602	0.16705704417633171	-0.04612292747509694	-0.010175328041651888	0.0040042573704814465	0.003840563347370818	0.005464173407351058	-0.0072882942961634	-0.0047595985345951775	0.00270270434788511	0.008641638771049287	0.010538393698042797	0.001671439670407615	-0.0020434133645750308	-0.0808607036291682	0.0038852409901428686	-0.013923560838367877
08/28/2017	-5.019656519600346e-05	0.1198011998126205	-0.26120000000000054	3.0104999999999995	0.5310000000000001	-1.5321000000000002	-4.1775	-0.7179784920622798	-0.0002117232403143765	-0.0004197458432670942	0.019378136407125268	0.10072999309470321	0.0362661779843938	-0.0018762480554037682	0.014438186140716347	0.02233677755669472	0.00819694309111707	0.014868648073379731	0.00270270434788511	-0.02658317086800155	0.004601940933368992	0.0004869774552016537	0.002667100472070416	0.003539826705123872	-0.0008952552075118803	-0.006890471147756649
08/29/2017	0.0438291554425021	0.1355454919962238	3.5317	-0.9147999999999996	-3.7404	-1.5661999999999998	1.6305	0.21154495527878492	0.005674834826048802	0.06382883407978124	0.012930148978660405	-0.02683246346578727	0.022752877525131332	0.0004594073725797238	-0.0006871907911989439	-0.00404783304930989	0.00907313075847771	0.006267907174384746	-0.0044440223848667415	0.0012922681100535627	-0.0005845267587414049	0.0008424428066566847	0.004112748976339731	0.033017769028673705	-0.0007466587369950872	0.0049060152973110505
08/30/2017	-0.0030007721285567612	0.013986241974739855	-0.23239999999999972	-1.3086000000000002	0.46489999999999987	1.4142000000000001	-1.6599	0.05998156832749135	-0.0066972514801597605	0.020872338501754406	0.015742827958283634	0.04229306657216547	0.11998260257475923	-0.0007791196342700587	-0.0004813146859516948	0.0028667553794350376	-0.012744863111429083	-0.004954643019583038	0.005214883860695796	-0.010820274361707849	-0.007377632390091399	0.004604515985120017	0.011998407617545226	-0.04189094170915997	0.0029832957687077055	0.016616164169170666
08/31/2017	0.029799296014052956	0.09278173345096619	0.26189999999999947	0.47750000000000026	5.0941	-1.3505000000000003	3.7944	-0.4903721559168641	-0.006089281301387861	0.011968220515710115	0.10193077748615753	0.11435914211031428	-0.01966961951502899	0.0023754165651456442	0.009756620096015745	0.008437518815808343	0.006339453461712274	0.008644573106963094	0.014914234382056524	0.027892818778206596	0.0021854257668476595	0.005704748858195607	0.009344529683485092	-0.05778774048123525	0.006088072854319115	0.007671922216995419
09/01/2017	0.039319736659752635	-0.21056476910734956	0.8259000000000005	1.485	-0.19730000000000025	0.3674275678586427	-1.0365000000000002	0.7461966667681019	-0.003206040985654912	0.01219296036108819	0.1913532341809825	-0.028372751584465616	0.20869863882066664	0.0012453363768169861	0.0028715457302119773	0.00854742367882011	0.04625065640785575	0.00837200285368489	0.00869242056676267	0.001268767351424227	-0.004206989797629429	0.001980518815597243	-0.00011689558732541627	-0.04440884135272327	0.0023658150913465903	-0.0014058486582868568
09/02/2017	-0.06617285887084101	-0.015748356968139365	-2.5195000000000003	-1.520673444711864	-3.3994999999999997	-0.12702873899154143	-0.48360000000000003	-0.23554363796784328	0.0	-0.10531148154998515	-0.08505345240461981	-0.09186753135680292	-0.1331382335866298	0.01336155371065401	0.0028715457302119773	0.00854742367882011	0.04625065640785575	0.00837200285368489	0.00869242056676267	0.001268767351424227	-0.004206989797629429	0.001980518815597243	-0.00011689558732541627	-0.04440884135272327	0.0023658150913465903	-0.0014058486582868568
09/03/2017	0.0009146744756982628	-0.006557400546158831	-0.4319000000000002	-0.49933472559333736	2.3501999999999996	-0.10895796049637113	2.8426000000000005	0.37487780118505887	0.0	-0.004307454988609294	-0.02799099477524436	0.009405531706355719	-0.03334403447112688	-0.015494515747265486	0.0028715457302119773	0.00854742367882011	0.04625065640785575	0.00837200285368489	0.00869242056676267	0.001268767351424227	-0.004206989797629429	0.001980518815597243	-0.00011689558732541627	-0.04440884135272327	0.0023658150913465903	-0.0014058486582868568
09/04/2017	-0.07865247027254085	0.17934092865581652	1.0029000000000001	-0.11159182969479886	-1.6848999999999998	-0.5389408683707302	-4.246300000000001	-0.014923233277639447	0.0	-0.16316383114028365	-0.164215937291309	-0.11004246588012112	-0.18688373592791852	0.027865123066818546	0.006498462190656085	0.008100212247653449	-0.0054585009908949544	0.00837200285368489	-0.010401985044292683	0.001268767351424227	0.003030815588274588	0.001980518815597243	-0.00011689558732541627	-0.04440884135272327	0.0023658150913465903	-0.0014058486582868568
09/05/2017	0.03256356565063001	0.04380262265839319	2.1851000000000003	-1.0232	-1.8804999999999998	0.3727715091965656	0.5062999999999999	0.13387081142565282	0.024111927989948323	0.05861005797258656	0.08927492544478444	0.04866284234662466	0.06607709057178734	-0.02587156160794952	0.004368681160251242	0.0006879060244933122	-0.017638925489174007	-0.0013407823237647776	0.01939249325116954	0.027307585305508475	0.0015119700486417587	-0.007579478568344733	-0.009256288284772651	0.1883906314384891	-0.007709452565495489	-0.016482918907048116
09/06/2017	0.04917384750474163	-0.1541506798272585	-0.5191999999999999	2.3757	0.8226000000000002	-0.058444285511260186	0.24560000000000004	-0.6274349375234687	-0.004205468466512374	0.06598762269270608	0.11663102142606707	0.049840957896200466	0.056546766304605534	0.0008560110410628305	-0.0041138162372806875	-0.0004026192674153606	-0.018178306834367497	-0.0021589577738687638	0.015725048846423118	0.01022922176486274	0.00025177290217340276	0.003123866382146012	0.0030966394258094	-0.050303983168507926	0.004603170946425372	-0.014579884585036673
09/07/2017	0.0006001957340124875	-0.10536051565782634	-1.4187999999999996	-1.7348000000000003	1.5328999999999997	0.005772776314694694	2.8528000000000002	0.28533205128332906	-0.0011076571608004127	-0.014794651717950913	-0.02055582286611113	-0.011320053477321013	-0.046119143142346886	-0.003728000170987238	0.011187291301303581	0.01371478635486234	0.015603041498686743	0.014161769132416069	-0.005891033237237497	-0.0006108113800822323	0.008855529884102875	-0.00017847581700003445	0.002212256597378115	-0.006902529562770265	0.0038444524653149514	0.017493382769118604
09/08/2017	-0.08412377508547664	0.08855339734144518	0.9013999999999991	5.2278	-2.519	-0.07646277626923739	-0.8515999999999999	-0.3827983863865865	0.006111524889053088	-0.10532071378970542	-0.1464130962044372	-0.055727514910475895	-0.18898269716073646	0.005517282847981913	-0.001951176703393287	-0.008682529188705157	-0.02355560250671651	-0.010612404937310416	0.0071750836750603675	-0.03439328011100473	0.0010806767750268231	-0.0014898927557061015	-0.008577485219010583	0.0481715436733654	-0.0010335918232833308	-0.020778574671519223
09/09/2017	-0.0006363241967033417	-0.1857171457950928	-0.11389999999999956	-2.7229	2.8408	-0.013478601276749214	-2.8258	0.27029660644693543	0.0	-0.0070807636877150415	-0.0266928542311069	-0.007226380337760796	-0.01769957709940062	-0.005617153016845497	-0.001951176703393287	-0.008682529188705157	-0.02355560250671651	-0.010612404937310416	0.0071750836750603675	-0.03439328011100473	0.0010806767750268231	-0.0014898927557061015	-0.008577485219010583	0.0481715436733654	-0.0010335918232833308	-0.020778574671519223
09/10/2017	-0.024703615807512236	0.07946417135424655	-5.447700000000002	0.30220000000000047	-1.5403	0.0002770733012877613	4.3416999999999994	-0.30619679814061795	0.0	-0.019405463668674905	-0.06891165546646327	0.014353974115415946	-0.11690650665488711	0.00418598308950739	-0.001951176703393287	-0.008682529188705157	-0.02355560250671651	-0.010612404937310416	0.0071750836750603675	-0.03439328011100473	0.0010806767750268231	-0.0014898927557061015	-0.008577485219010583	0.0481715436733654	-0.0010335918232833308	-0.020778574671519223
09/11/2017	0.009253815035105362	0.08004270767353683	4.931600000000001	-0.8813000000000004	0.3829999999999999	0.0134163044625914	-4.1087	0.14844040977170136	-0.017931014556944014	0.019836796729363115	0.06937814895941763	0.006596947231924055	0.0475947067646576	-0.004365774531919136	-0.014247865484521505	-0.0090561593866334	0.0012390913492392741	-0.01570424872650733	-0.006436803833479221	0.012984475618852631	-0.006919865871954867	0.01078090425084266	0.011293303927248033	-0.1218134239985611	0.009117710223241815	0.057405894215253994
09/12/2017	-0.0073468024929113085	0.03774032798284699	2.8716999999999997	1.9935999999999994	-0.8395999999999999	0.7285479997821075	2.1099	0.22399037979984326	0.0024504354043781706	-0.010471238789135917	-0.02773107773822403	-0.024251679415723038	-0.015846008450077775	0.0042066291423236285	0.003211313794380999	0.0056278235083473405	0.020195021139061353	-0.002099187336059849	0.015742591268860906	0.003116238109208247	0.0011705686955354178	0.0033583535924837093	0.0025233456134063914	-0.014078130212453743	0.004090582767472206	-0.0025879095635401583
09/13/2017	-0.061971056938611824	0.3150810466398952	-3.4516	-0.5051999999999994	2.9698	-0.6523000000000001	-2.3952	-0.27988625729486083	-0.0030786736706920337	-0.05049470468392858	-0.03975641720065948	-0.041583142779565874	-0.02960046977629105	-0.002739277448373813	-0.007113338059189012	-0.0076064749613729	-0.017519127622803055	-0.008593933683799904	0.008319816484087639	0.022357612631113355	-0.006875760779222195	0.0007567795189853399	0.0014566644964641995	-0.0075901692666757725	-0.0026277387383233375	0.00954764552185594
09/14/2017	-0.20752980870508964	0.19574457712609528	2.7212	1.4056999999999995	2.1745	0.32869999999999994	1.5829000000000002	0.2781448266172246	-4.8515513071500926e-05	-0.258875717179075	-0.3950345195582994	-0.20131561766343364	-0.49286672900518536	0.0005883320955275568	0.005557853159510628	0.0012876925937614914	-0.013225069240375475	0.003509400138155705	0.022088536093292532	0.011294997046767286	0.00285666468841439	-0.001101323902514828	-0.0059399499808314715	-0.0057306747089849175	0.0004384362510858608	0.030679782227371
09/15/2017	0.14232948275722457	0.10536051565782634	-2.4608	-1.3044000000000002	-5.368200000000001	-0.09619999999999995	-4.4229	-0.11706568335535472	-0.0032390384454196175	0.15776917816735647	0.14788329782003418	0.0995887759496108	0.012798313143309592	0.0022305212135509955	-0.007207768767509393	-0.011683478622666055	-0.0021492029764784704	-0.01612236472348716	-0.010271030615744081	0.0008019246620611931	0.002179015277201213	0.0018455323152091196	0.003208213630557566	-0.02620237239402412	0.0018976722722809924	0.005729740485478807
09/16/2017	-0.003436808035765182	-0.38566248081198484	-1.8043	-2.493499999999999	3.3754	-0.3816	4.8697	-0.2610844362529767	0.0	-0.015863966422929643	0.0009474360137833315	-0.012629176845048828	0.0023094698486625376	-0.0033676103880966174	-0.007207768767509393	-0.011683478622666055	-0.0021492029764784704	-0.01612236472348716	-0.010271030615744081	0.0008019246620611931	0.002179015277201213	0.0018455323152091196	0.003208213630557566	-0.02620237239402412	0.0018976722722809924	0.005729740485478807
09/17/2017	-0.011698376454132742	-0.5211495071076264	0.7990999999999997	-1.2552	0.28009999999999957	0.3925976975121123	-0.7117999999999998	0.5082360486269133	0.0	0.020981280428225446	0.004793861232181396	-0.0038548197954570984	-0.016279429288863057	0.004560489044811841	-0.007207768767509393	-0.011683478622666055	-0.0021492029764784704	-0.01612236472348716	-0.010271030615744081	0.0008019246620611931	0.002179015277201213	0.0018455323152091196	0.003208213630557566	-0.02620237239402412	0.0018976722722809924	0.005729740485478807
09/18/2017	0.12629599600708907	0.1728428128394106	22.241800000000012	5.165700000000001	3.359300000000001	0.08301201966054128	1.6429	-0.0589870681533311	-0.0005873697033927927	0.15343491682487187	0.1354788220266494	0.06181329172880545	0.10453954569439983	-0.004141411010340667	-0.009704638831272483	-0.021696565100598253	0.014106514114248903	-0.008144110000650961	-0.012177800923709015	-0.0004008819456369217	0.0007531696242897012	0.001454807314798856	-0.0011496251617071351	-0.0019685045726722805	0.0018940779320306689	0.013572232937989703
09/19/2017	-0.03510423438841492	-0.1358015411590614	-25.860000000000014	-0.9281000000000006	2.259199999999999	-0.2346097171726536	0.6277000000000004	-0.25507457598270866	0.001989806648224235	-0.03711341972583604	-0.04966100976597554	-0.030643714562838653	-0.06207763045989356	-0.0005588097498055525	0.0028335879098042582	0.006024463566542071	-0.028689096223421195	-0.008714606571721184	0.019272545121032714	-0.006839696750622348	0.0033405743442555536	0.0011096653781503818	0.0016638549803360547	0.002951305634580237	0.002035772115034362	-0.026050717189280093
09/20/2017	-0.004857676339755201	-0.13613217432458002	5.899800000000001	6.167199999999998	-1.0228000000000002	0.3515	8.1461	-0.0941691114997667	-0.005946094150267367	0.003311359973166006	-0.02106820760203698	-0.010723392179034175	-0.03196619206249185	0.002681434428778583	-0.007694554185176727	-0.007675933982825178	0.005415679281464136	-0.008960633432529619	0.010898332512330633	0.01502582612265968	-0.008540619610466732	0.0006341116368568933	-0.0029219356366567695	-0.04008552707565061	0.0004356982132689424	-0.0031775170984689183
09/21/2017	-0.0729819229328168	0.09909090264423082	0.2852000000000002	-9.689199999999998	5.522799999999998	-0.17709999999999998	-7.3624	-0.004087641066992109	-0.0018174455562159908	-0.09286031511104387	-0.10438630196662801	-0.05837194619839314	-0.1325375214146689	0.00017917044133820403	-0.007638041993745404	-0.012862742357974355	-0.0026658815923985557	-0.006309906422881539	0.009223070687090384	0.005749991057945714	0.004111951415396248	-0.0030506088934592057	-0.006497897072398118	-0.011311174581523087	-0.0027626335273325253	-0.02007117770816791
09/22/2017	-9.364146891677194e-05	-0.058268908123976004	-0.5373000000000003	4.662900000000001	-4.135799999999998	0.40351562397269164	-3.1829	0.47966011423129995	0.0006729611056107698	0.021917575568446424	0.03135551679919324	0.010172014117110662	0.022266800775751605	-0.00012939765410151152	0.004713163061281556	0.002096486210263926	0.00808494641099422	-0.005417403392155684	0.00742086415242138	-0.004954920453550393	0.0008371003334964322	0.0006476347566470864	-0.0004364961395584288	-0.008307420569856117	0.0001455921965156648	-0.04290129295435818
09/23/2017	0.04357359691009677	-0.24846135929849944	1.575	-4.765200000000001	-2.381599999999999	0.07747689466216512	4.2727	0.3511842655860349	0.0	0.07945639833329743	0.024267294693392838	0.024885174500674845	0.21167912142351053	-0.0024916790852853206	0.004713163061281556	0.002096486210263926	0.00808494641099422	-0.005417403392155684	0.00742086415242138	-0.004954920453550393	0.0008371003334964322	0.0006476347566470864	-0.0004364961395584288	-0.008307420569856117	0.0001455921965156648	-0.04290129295435818
09/24/2017	-0.02931487038791225	-0.287682072451781	-2.0035	2.3121	-7.8260000000000005	-0.3366925186348567	-3.1886000000000005	-0.023213246470390914	0.0	-0.01296066858886391	-0.03413066771931783	-0.011847374265246291	-0.06719753886827728	0.0008378969278562427	0.004713163061281556	0.002096486210263926	0.00808494641099422	-0.005417403392155684	0.00742086415242138	-0.004954920453550393	0.0008371003334964322	0.0006476347566470864	-0.0004364961395584288	-0.008307420569856117	0.0001455921965156648	-0.04290129295435818
09/25/2017	0.0639547318738316	0.14310084364067333	-0.8516999999999999	-0.14519999999999955	4.842699999999999	0.18389999999999995	-1.6934999999999998	-0.5805935301217677	0.007066490643801493	0.03427176724630954	0.07991879643878796	0.031910990946326656	0.24619421728206614	-0.0016265601845835932	0.01033719827349433	0.010772075971777095	-0.007964610125630323	0.008811005619248746	0.02143303680919839	0.029753613887267605	-0.00865587991924624	-0.002224499204925401	-0.011012283661624878	0.06264674328122766	-0.0042308035972853375	-0.01752718374031037
09/26/2017	-0.008625837209558895	-0.06899287148695143	0.7990999999999999	2.8953999999999995	-3.6353999999999993	0.9204999999999999	2.2566	0.2278940932803164	-0.002019596918276134	-0.016883003051934686	-0.0006458450929400783	0.025202228288965012	0.00872605885980704	0.0012874959984799043	-0.012899639859599965	-0.021453322284920695	0.0022181559071610124	-0.01807875293426342	0.005872992801700505	-0.005027079418977731	-0.0046529418576647386	7.209372187055862e-05	0.0023815432379805657	-0.003925422116105803	-0.0020488811499443926	0.0007533901389793485
09/27/2017	0.07623094803824948	0.09097177820572666	1.2803	-1.7138999999999998	3.4572	-1.515	3.9694999999999996	-0.2789937985118409	-0.00029246600042509563	0.06410297194015158	0.08790419898178614	0.08829154769874892	0.01893343993159302	-0.0019468564427606474	-0.008693142188317182	-0.002899907651308986	0.014423040415879385	-0.004378414078171744	-0.01738293706568861	0.010604553248797277	-0.004078516996956799	0.00407684202160663	0.009552383169532774	-0.02994235661507849	0.0014639147688297882	-0.01247433886241378
09/28/2017	-0.0061943508233781586	-0.04445176257083383	0.07380000000000014	-1.8298	-1.5242	1.8693000000000002	-4.271599999999999	0.0027538907497257625	-0.0032702945883070766	-0.024148284622556027	-0.039833713015707595	-0.035894998463575245	-0.08260352853521002	0.001148604571877345	0.003517403863044777	0.006668514019612104	0.0029971179225167788	0.0045514225884595305	0.001020929134107007	-0.010023214214887943	0.0034847683048454814	0.0012038828664966417	-0.0007952246507390015	-0.03295869895275105	0.0011695907766018365	-0.004026071882980098
09/29/2017	-0.0027969026844054667	-0.07061756721395329	-2.2294	2.4288000000000003	-3.2577000000000003	0.1844999999999999	-0.4653999999999998	-0.474870570917135	-0.004086230707695537	-0.026035004232559444	-0.02740729391487351	-0.012957637221694185	0.0018501392881615786	-0.0019254092445739903	-0.005882255327895436	-0.013507876133366459	0.00503935715440651	-0.013979998389167747	-0.030739771420054574	0.0009681480086256578	0.0023728824693218242	0.0036982437735080254	0.00776171863211772	-0.004197277935340082	0.005536951345342267	0.004407279092273342
09/30/2017	0.041324286037694336	-0.05001042057466143	0.7136999999999998	-3.2735000000000003	2.4172000000000002	-1.100505015241216	6.866899999999999	0.3913163670123505	0.0	0.03372708378056366	0.04676560655199813	0.020060242907166126	0.05659345658191306	-0.0033811721639538904	-0.005882255327895436	-0.013507876133366459	0.00503935715440651	-0.013979998389167747	-0.030739771420054574	0.0009681480086256578	0.0023728824693218242	0.0036982437735080254	0.00776171863211772	-0.004197277935340082	0.005536951345342267	0.004407279092273342
10/01/2017	0.014877110972605578	0.05406722127027597	-1.3556	-2.5369	0.3743000000000003	-0.03025706733379052	-6.319	0.22187063205988	0.0	0.002888399188361035	-0.010924012113160853	0.04456995507089778	-0.05474673398874863	0.0034421786611648513	-0.005882255327895436	-0.013507876133366459	0.00503935715440651	-0.013979998389167747	-0.030739771420054574	0.0009681480086256578	0.0023728824693218242	0.0036982437735080254	0.00776171863211772	-0.004197277935340082	0.005536951345342267	0.004407279092273342
10/02/2017	0.0012663026793511278	0.14660347419187536	-3.9859999999999984	-1.2673999999999999	2.836699999999999	-0.8824379174249936	-1.8921999999999999	0.05313022996737704	-0.001947630634832609	-0.016212101102065724	-0.02163371197041819	-0.01884671920659753	0.0009220839749684018	0.0017745595237278107	-0.006758477710674171	-0.004217828809574442	-0.02789892126818838	0.0009863014498190381	-0.02396068128911022	-0.02112341399524853	-0.006879884443556722	0.0038665151329828618	0.00043808240997122994	-0.006329135051647672	0.0011617776502781396	0.0012598188000012556
10/03/2017	-0.021048583840542534	0.0	6.9228999999999985	5.3477	-3.2283999999999993	0.7970922243658008	1.616	0.055805712766390236	0.002076187026777254	-0.016992000616756542	-0.019416853387931532	0.003162610950470768	0.020976601332669098	-0.001578563835005666	0.000416864945729678	0.0030763790445966777	0.009513219221571667	-0.0010411245084114285	0.008050853038843897	-0.0029694172071264013	0.0009370874306730836	0.002156526696299288	0.0021942101050420604	0.006329135051647672	0.00391106459288082	0.01916914611742726
10/04/2017	-0.020621217342856824	-0.022989518224698857	0.15620000000000034	3.939400000000001	1.1228000000000002	-0.04867324488970004	0.09599999999999964	-0.04456228742377899	0.0011998072243907254	0.0006664502084765545	-0.018315850915107568	0.05481505665817776	-0.07884006170777624	0.001129226599856052	0.002505391039996141	-0.0031125571857679724	0.007213600589187408	0.0032731461797199657	-0.0021405644991103756	-0.008761505668572589	0.001276432969118807	0.001245978332918618	0.0006303204337445578	0.012539349252735477	0.000722595594704778	0.01954127500816405
10/05/2017	0.023149587660464377	-0.07232066157962613	-0.21870000000000017	-1.3251000000000017	5.3509	0.2827810205238992	-3.9248	0.2897864016327105	-0.007560879858115599	0.010891875400629303	0.005239143051441353	0.09854133692702494	-0.02271702628423178	-0.0009492643914339557	-0.00521418208794433	0.0007474157244962143	0.017417234448872776	0.00028411574629494396	0.01927727924101852	0.015676479385007713	-0.004090333781278405	0.0056308733972807445	0.009671624280951363	-0.04676728944243891	0.0038930191190376107	0.0009010192848428744
10/06/2017	0.009748077587307336	-0.05129329438755037	-2.1320999999999994	-0.9486999999999979	-5.390600000000001	-0.004899999999999904	0.1018	-0.3643509724492824	0.000733885675816448	0.042110563008646906	0.008683005781490394	-0.012639881267897612	0.053488684950986354	0.0007894513723258383	0.00664861579147491	0.014363086585017282	-0.020963375794024408	0.0010374294522961236	-0.028245949223779654	-0.028964373711942937	0.001621091605383873	-0.0010742150246922932	0.0012258997996976717	0.04884197898329923	-0.0012959898134772274	0.004352613516203974
10/07/2017	0.012748959292240514	-0.02666824708216131	0.5755999999999997	-5.320100000000002	-1.6050999999999997	-0.7799	5.0119	0.14933362898403457	0.0	0.008184428029321289	0.008861258430113317	0.019342651796911303	0.00942514045958287	-0.0017696376861879438	0.00664861579147491	0.014363086585017282	-0.020963375794024408	0.0010374294522961236	-0.028245949223779654	-0.028964373711942937	0.001621091605383873	-0.0010742150246922932	0.0012258997996976717	0.04884197898329923	-0.0012959898134772274	0.004352613516203974
10/08/2017	0.04063466714858954	0.557534621731598	0.2339	0.604153582464051	1.9886	0.034599999999999964	-0.7132000000000001	-0.139142713477451	0.0	-0.008119654441932411	0.010566994352469106	0.15975916323264916	-0.00942514045958287	-0.0008789836392216848	0.00664861579147491	0.014363086585017282	-0.020963375794024408	0.0010374294522961236	-0.028245949223779654	-0.028964373711942937	0.001621091605383873	-0.0010742150246922932	0.0012258997996976717	0.04884197898329923	-0.0012959898134772274	0.004352613516203974
10/09/2017	0.03443772227837627	0.1541506798272585	-0.7461	0.49190272988901285	-0.6596000000000002	0.2643	-2.8154	0.10192039413680831	0.0	-0.0370207424584974	-0.05768122741732684	-0.10585518133783767	-0.06352892993621939	0.0013391907405359308	0.005756186985427014	0.007880112241724024	0.00828349664497896	0.00032738582711733244	-0.0037909604025472277	0.004852415505833818	0.0008521517345662089	-0.001806025547531398	-0.0009964448861694564	0.06809436778065248	-0.0018749554782448996	-0.03984411579842284
10/10/2017	0.0020870825169829743	0.059423420470800625	-0.7486999999999999	1.917743687646936	-1.9112999999999998	0.03258722630207678	-0.37720000000000004	0.6550422938764315	0.002476681471078268	0.008297903592087152	0.010965434507321792	0.03476249337833148	0.04440788848944077	-0.00033913209520010747	0.003094774016809687	0.008911266617902758	0.005794199535935185	0.01671709789805309	0.023770219333912657	0.026864614289468847	0.005775453458166407	0.002319754070958524	0.0008232931363689744	-0.024499020488324863	0.00561435290334078	0.03622286450369128
10/11/2017	0.00926064564974638	-0.059423420470800625	-0.1788000000000003	5.784800000000001	6.1484	-1.2013872263020768	0.8142	0.3370303844779059	-0.0014118107689666815	0.011887574196138395	0.003354241076548803	0.014113705674989596	0.009606221805439574	-0.0008167898811810489	0.0028607442709844833	0.0030964922443756926	0.027543277247878528	0.0004291154922899665	-0.008691850729645623	0.007238611280210527	0.004309805124541377	0.0018018446358105678	0.0029197774179063885	-0.023081807459224724	0.0025806465934925527	-0.002787960075647966
10/12/2017	0.12093105189996223	0.4776275543563946	3.8868000000000005	-2.0332999999999997	-3.9198000000000004	3.2325	0.9043000000000001	-0.8088258870353995	0.00044657626033850484	0.002238318826725205	0.16651897260965232	-0.06251389170241284	0.015180557177015608	-0.0012043800001752527	0.001539396071819077	0.0043283194416212645	0.013405150970885238	0.006254865224255113	-0.008691850729645623	-0.013541566950737494	-0.0024483949923626847	-0.0016881541443298786	-0.0018533093285864055	0.006072893157898829	-0.0001431946734031797	0.0030411128917284813
10/13/2017	0.036113142478207294	0.23572233352106986	-4.494	-2.5276000000000005	-4.953099999999999	-1.877821299154272	-2.1259	-0.4814603805961908	-0.00132955784999933	0.10780807995957886	-0.011355632399460802	0.0474639246346813	0.0037594029239063076	0.002630324930148097	0.00778435748750983	0.009835813874322419	0.016197526480492108	0.008057411199678732	0.01292167726874549	0.01607247456083849	-0.0008456660123433435	0.0008777258062382387	0.003693342048302739	-0.03074012535969528	0.002431525191415318	-0.00030937082847870556
10/14/2017	0.03216236794097149	-0.41551544396166573	0.5682	-5.2117658813519565	0.24949999999999894	0.08668099977079546	5.3124	0.3652888717675773	0.0	0.0025678707645111487	0.07332396613562864	-0.012240187271534975	0.04044668958059017	-0.000341041098757662	0.00778435748750983	0.009835813874322419	0.016197526480492108	0.008057411199678732	0.01292167726874549	0.01607247456083849	-0.0008456660123433435	0.0008777258062382387	0.003693342048302739	-0.03074012535969528	0.002431525191415318	-0.00030937082847870556
10/15/2017	-0.026691465849879137	0.002270148534539107	2.3779	0.02166588135195724	3.476900000000001	-0.5754597006165235	-4.7138	-0.07368549682280712	0.0	-0.008970444289220225	0.023447668992737647	0.025564260590744015	-0.003610112224100348	-0.00046724507853989673	0.00778435748750983	0.009835813874322419	0.016197526480492108	0.008057411199678732	0.01292167726874549	0.01607247456083849	-0.0008456660123433435	0.0008777258062382387	0.003693342048302739	-0.03074012535969528	0.002431525191415318	-0.00030937082847870556
10/16/2017	0.008313080921164229	0.061557892999433594	-7.1314	5.537699999999999	0.9142000000000001	0.2973	2.1603000000000003	-0.2863769103489924	0.002603011919955489	-0.009585442428857505	-0.012998915243769282	-0.029801423050582976	0.05111244620910327	-0.0012336952535374425	-0.006177869403061642	-0.011019156723539592	-0.016699938581761664	-0.015729056920450013	0.011018913412345732	0.008326120323693509	-0.002032521024922296	0.001749233933479033	0.0036176063334600883	0.03074012535969528	0.0009995003330827146	-0.014076092231634973
10/17/2017	-0.021195558326779107	-0.0775582343458745	4.3324	1.2615000000000016	-2.2830000000000004	0.3977624284487451	-0.13240000000000007	0.6022835451513675	0.0021691416514534323	-0.05013456910255698	-0.0829300844983587	-0.09907008839062947	-0.08701137698963013	0.0013267614702177455	-0.008268448562563258	-0.01118301767816643	0.00758105719183888	0.003934122014951136	0.002432245813375644	0.00019280825279022196	-0.0025464745107655062	0.0006722689328819698	0.001320570194380366	0.03956994968697236	-0.0009995003330827146	0.0145822498086563
10/18/2017	-0.0026473283176979834	0.016000341346440905	-1.0669	6.534500000000001	2.5025000000000013	-0.47996242844874515	2.6398	-0.3758306961699658	-0.0018087499539078955	-0.008752024885241738	0.02082769027320097	-0.0601356521648142	-0.01892204043121648	0.0033416364139837056	-0.0031564329706963434	-0.002250512897265633	-0.026099242314972848	-0.014277105910490917	0.007261442695325471	0.0034642066976693364	0.0017832128021681715	0.0007420976706713489	-0.001350008703877137	-0.023553591298397958	0.0015701951695170635	0.010903071233776096
10/19/2017	0.02085708142104714	-0.08269171584511348	1.9067999999999996	-9.809100000000003	-0.2903000000000002	2.0589000000000004	-5.7645	-0.24921009909997682	-0.0005953334639727803	-0.020022895127560503	-0.016454208335528797	-0.01554208424290815	0.0161064590310529	-0.0020166329076235275	0.00704732225953375	0.014848737321580874	0.005615446253518286	0.0034559562914218134	-0.003969971555700447	-0.014708993659800829	0.005499400466886378	0.0003279098121256041	-0.0035602648246353397	-0.001988072225385995	-0.0008561644358602294	-0.022040079172282567
10/20/2017	0.051706188331122505	0.21622310846963622	2.6346000000000003	1.6889000000000012	2.2701	-2.9252000000000002	3.803	0.36047553664962795	-0.0006461939673313433	-0.013338021120008037	0.009842663265008156	-0.021617054153636017	-0.013245226750020933	0.00035969785768094045	-0.007515790455206783	-0.0130796315513928	0.01382534272798619	-0.0008655760948981239	0.0012099215027134846	0.006607097490380465	-0.005753950550989789	0.005103849469401567	0.002655425838137049	-0.007992050531338002	0.0038469805939049806	-0.019257070502787244
10/21/2017	0.003346331502932287	0.09278173345096619	0.12440000000000007	-3.231700000000001	-0.4908000000000001	0.9485	-5.8887	-0.17181189380021245	0.0	-0.01264182375337608	-0.03592315500361121	0.0022155548540776504	-0.0418145504330063	-8.991233553341024e-05	-0.007515790455206783	-0.0130796315513928	0.01382534272798619	-0.0008655760948981239	0.0012099215027134846	0.006607097490380465	-0.005753950550989789	0.005103849469401567	0.002655425838137049	-0.007992050531338002	0.0038469805939049806	-0.019257070502787244
10/22/2017	-0.003850496700090744	-0.16475523307605533	-0.9626000000000001	0.3023	0.27700000000000014	-0.34523609868419997	4.6594999999999995	0.47411055786172973	0.0	-0.015919527356892615	-0.024240916316178307	-0.032946695270136495	0.015763873233064274	0.0009985721249567245	-0.007515790455206783	-0.0130796315513928	0.01382534272798619	-0.0008655760948981239	0.0012099215027134846	0.006607097490380465	-0.005753950550989789	0.005103849469401567	0.002655425838137049	-0.007992050531338002	0.0038469805939049806	-0.019257070502787244
10/23/2017	-0.013083644355218027	0.1391128024627175	0.09110000000000029	6.539300000000002	-5.1888000000000005	-0.13985977903940217	-2.0645000000000002	-0.3005098102762034	0.010463286771239644	-0.02917810004269139	-0.03379416040587202	-0.03614908501533742	-0.006866137813199558	-0.0053981534821719015	0.0014047467132805025	0.003265495671681773	-0.01730132657919725	0.0013629433027029236	-0.003460809822115607	0.005408550947580082	-0.0029745485748934597	-0.003980402867081345	-0.006732583236223277	0.10465816274679884	-0.004846766437379024	-0.023691925701813332
10/24/2017	-0.07049813851726583	0.06291382541056922	0.7964999999999998	0.041100000000001025	12.347399999999999	0.028395877723602136	1.4395	-0.01051693016468036	-0.0005377849296470671	0.0388855360345195	0.0188131093112629	0.048159326237088296	0.07213752816642316	0.006216239207308183	-0.004447317645321469	-0.008080555244271537	0.008016074988236532	-0.0018609890249328132	0.002596729581711088	0.007867257309805531	0.0010208422834638575	0.0016166388736671422	0.0020398342608327624	0.008097210232619112	0.0005714285869773406	0.0009490925370689851
10/25/2017	0.03975893962937249	-0.10265415406008316	-2.2005999999999997	-0.5383000000000022	-8.0485	-0.26052666318835166	4.324	0.021760355507292495	0.0005231529724512018	-0.001351825709746457	0.00944543394331454	-0.009921102268113158	-0.03352269203864289	-0.0004887756268100916	0.0007438990832886461	0.0001475035034754768	-0.004643987241014891	0.0007253319794253699	0.010491110067568421	-0.006712078128592758	0.004411647097483429	-0.004673963111462065	-0.0041498964400812355	0.006252811797187174	-0.003576797575374435	-0.03468490547834868
10/26/2017	0.026431684506881936	-0.06995858860691051	-2.1962	1.2757999999999985	-2.1521999999999997	-0.5603733368116484	-3.329	-0.24489043795545973	-0.0010004744478674388	-0.004703433032826609	-0.013477643214820922	-0.004781603889862263	-0.004746093389256245	-0.00238945875398189	-0.00829241029118144	-0.009365251308127043	0.009791379785842658	-0.005969842976819351	0.005119465106190546	0.008430783793724306	-0.013808606728578782	0.0012701392021270408	-0.0028396823490695056	0.006213956967942913	-0.0002866972496704534	0.0010122851740952399
10/27/2017	-0.021211280167777957	-0.13976194237515882	1.5617999999999999	-2.068699999999999	1.5867999999999998	0.3842730229203085	3.7583999999999995	0.2318581588275337	-0.015320536791969097	0.003017077739092322	-0.007303472444602832	-0.004148495294211019	0.0009510224207041063	0.00020200626288109473	0.005015106975188921	0.004397178634117704	-0.00021609051189486195	-0.001939716842953132	0.0235502893964199	0.028404053789977013	-0.0036974976559173423	0.008040545353815709	0.028668215310769796	-0.1424203400417685	0.006288430040855886	-0.0163826141607597
10/28/2017	-0.004822278134794189	-0.1240526486699789	0.3917999999999999	-5.446400000000001	-1.0901	-0.14777302292030842	-6.0824	-0.10281902231325812	0.0	-0.003789663263506604	-0.011606446023363581	-0.0046957725552199125	-0.014361185068128002	0.003882182288313599	0.005015106975188921	0.004397178634117704	-0.00021609051189486195	-0.001939716842953132	0.0235502893964199	0.028404053789977013	-0.0036974976559173423	0.008040545353815709	0.028668215310769796	-0.1424203400417685	0.006288430040855886	-0.0163826141607597
10/29/2017	0.06734080044153856	0.3778331694460788	2.9274999999999998	-1.7498	-0.4008999999999996	0.018921621234278208	-1.8384999999999998	0.29263970294808583	0.0	0.02923458405198165	0.04316399031853546	0.0046957725552199125	0.12323264042394833	-0.0028427954329301773	0.005015106975188921	0.004397178634117704	-0.00021609051189486195	-0.001939716842953132	0.0235502893964199	0.028404053789977013	-0.0036974976559173423	0.008040545353815709	0.028668215310769796	-0.1424203400417685	0.006288430040855886	-0.0163826141607597
10/30/2017	-0.0037966959688571222	0.1139442593492177	-2.5352999999999994	4.344199999999999	0.32489999999999997	-0.048731363809456696	1.7693999999999999	-0.3001491249702193	0.007590123862996734	0.00869073500266726	-0.012615507577407037	-0.00036498510871374457	-0.01893343993159302	-0.0005295525404886834	0.0023062089573882005	-0.000652412466425556	-0.005262301136051306	0.0027558879577158635	0.008278192969370934	0.003517545050592208	0.0036974976559173423	-0.0031975812572380136	0.0022699040214799737	0.06899287148695121	-0.0015684041141943439	-0.0024651700806526122
10/31/2017	0.05364757647835994	0.22006188477680189	-4.7295	0.5948000000000002	3.9583000000000004	-0.03880273373454385	-1.6489	-0.38569475839977363	-0.0034195881809022666	-0.006101444819454294	-0.01134971869375434	-0.010677837653629396	-0.023737378268245735	0.0001299162042310818	-0.0037994503539975355	-0.008191273740027594	0.017342868260158184	8.701894843099467e-05	0.011475535766861888	0.004609577628298833	-0.00042923982287582096	0.0009440395099815646	0.0033616171250852034	-0.03095024604110108	0.003134352188483014	0.035147354340915093
11/01/2017	0.045174884030370066	-1.0622446444972349	3.5721999999999987	-4.321199999999999	-3.6531000000000002	-0.029243821888651267	1.2033	-0.07354982429703094	0.0012393954664641216	-0.047484284791919684	-0.047253520418055306	-0.032606351586577986	0.012378584232639156	0.0008390519206102305	0.002521494908505062	0.02495883822363698	0.020360292102272304	0.014812846421836667	-0.006049229596811756	-0.0007361060325021818	-0.002321084214203517	0.0015908062532812295	1.4403214796843145e-05	0.0019627091678486863	0.0017055149102871425	-0.032027943288095884
11/02/2017	0.04495835410039284	0.30538164955118186	5.202400000000001	5.149500000000001	-3.725199999999999	-0.02005462827177934	4.831899999999999	0.35480930156396173	-0.0032574071584881015	-0.014729483075108796	0.0288479488328357	0.05870405362131903	0.011358794035606579	-0.0005492996567669692	0.0011525842289925592	-0.0014946987695672043	-0.006135846887646679	-0.008037789476932566	-0.0031206397994782975	0.004225229028639088	0.0033509504226332254	0.0001899515629224524	-0.00196395108716807	-0.026827242233144144	0.0014190438027634755	-0.07037758251755122
11/03/2017	0.0180962025618836	-0.11122563511022454	-5.5461	7.275999999999998	-0.6391000000000004	-0.01123515288392768	-3.8733999999999997	-0.12818102565859624	-0.006738323836545712	0.061664383459011596	0.02604034467824068	0.010976114677532678	-0.026409985649722856	0.005300612215396533	-0.004886028793193553	-0.01598507418381745	0.003532211302238686	-0.004743143259497984	0.010310213252045841	0.019604911808122072	-0.00429812404147123	0.0030922932168460093	0.009446310538573144	-0.08290009259102238	0.000992133877710799	0.022566382557105413
11/04/2017	0.023608640107381618	-0.23052365861183244	2.2676	-10.867999999999999	8.167499999999999	-0.00278539572509634	2.2478000000000002	-0.2706998949524193	0.0	-0.017295640680906388	-0.0205764028583566	-0.021283546313436874	0.05889147361862257	-0.004212293560132477	-0.004886028793193553	-0.01598507418381745	0.003532211302238686	-0.004743143259497984	0.010310213252045841	0.019604911808122072	-0.00429812404147123	0.0030922932168460093	0.009446310538573144	-0.08290009259102238	0.000992133877710799	0.022566382557105413
11/05/2017	0.0037139870219657922	0.035091319811269894	-2.3850000000000002	0.8318999999999999	-3.4156999999999984	0.005294643204714455	1.4248000000000003	0.3616325744350366	0.0	-0.014096993944205494	-0.005297743563505541	-0.00835381455276174	-0.005904698724738644	-0.0032885395648663564	-0.004886028793193553	-0.01598507418381745	0.003532211302238686	-0.004743143259497984	0.010310213252045841	0.019604911808122072	-0.00429812404147123	0.0030922932168460093	0.009446310538573144	-0.08290009259102238	0.000992133877710799	0.022566382557105413
11/06/2017	-0.053324547380846354	0.07145896398214502	-2.5211	16.7072	0.42549999999999955	0.013004963905504652	-1.6147000000000005	0.19128056844819374	0.003500282674753219	0.008834724092944946	0.0077747593764510015	0.01928768635376743	-0.02397375089799869	0.0045750212154682356	0.00943632436019115	0.02215958731726797	0.0013974289585432231	0.015777189659664792	0.04535744437051825	0.030275836368022446	0.00017228012791339897	0.0012705230741127949	0.002859820858962081	0.028049303809899673	0.0028292563787175595	-0.010872690836525756
11/07/2017	0.017169730486143564	-0.07145896398214502	6.5072	-4.378299999999999	3.5182	0.020345566377274693	-1.4571	-0.38982932546238613	0.0029679540717352237	-0.014263552085796327	0.10521518223000648	0.020964201859589693	0.019734660192232134	0.0022697417461356854	-0.005200911127118069	-0.015832793429475522	-0.00568171979604859	-0.014692296686425799	0.0013993627409876197	-0.002619402527999526	-0.001983015694874829	-0.00018912456610831185	0.0011349975376280241	0.05081445635866233	-0.001272174883570898	0.010742001776145926
11/08/2017	0.043187824743508685	0.1381503384808176	0.43299999999999983	-4.016799999999998	-1.9116000000000009	0.02731645062002419	4.0658	0.538628293729245	0.0007189602153576669	0.04774906575723481	0.020633952823922996	0.03311732761659569	0.037520032471263676	0.006245002007328387	0.004740568827186209	0.005272244143617488	0.019116709653777875	0.010194537979594465	-0.006234434158429281	-0.006490681501182927	0.00069019069256962	0.0014426176364308319	0.003952134328084611	-0.011184661587894773	0.0019782400121055588	-0.005438729875731241
11/09/2017	-0.04329980713999326	-0.10178269430994247	-2.6620000000000004	5.741099999999998	-3.109399999999999	0.07416985097165896	-3.3892	0.14141994260424706	0.006989971328809741	0.03751188534506156	0.026752786730741995	0.00023452319472894168	0.1466406703457972	-0.0037423192566447775	0.002891177693758351	-0.002362011509804862	-0.004211196945072437	0.006397864958545441	0.008252285056532749	0.0059659766356245925	0.004045278142048747	-0.003769071849442085	-0.005308899640912301	0.07103577311675169	-0.004811103096409752	-0.004609939419728981
11/10/2017	-0.07639968754947013	0.16430305129127598	0.5042000000000006	-7.3001999999999985	2.5094000000000003	0.5445	4.918900000000001	0.050097454544075326	0.0	-0.06979035707694425	-0.08115202950752032	-0.05192559203585434	-0.19612665755867376	-0.0021547131497732666	-0.007812112507544988	-0.006835353091684038	-0.01533696022178166	-0.008815726061771834	-0.002173238980150316	-0.007198696700154272	0.0019736566238496844	-0.0008980205445068279	-0.0004975723642584029	0.07254212099809276	-0.0017035779247835947	-0.004609939419728981
11/11/2017	-0.04016341605915663	-0.06252035698133351	-1.4098999999999995	-2.4761000000000006	-4.2556	-0.4985923759452934	-5.1937	-0.564725441326376	0.0	0.050270087911838957	0.05007813134480443	0.01893497169349434	0.032151669561319096	0.0029578185335892146	-0.007812112507544988	-0.006835353091684038	-0.01533696022178166	-0.008815726061771834	-0.002173238980150316	-0.007198696700154272	0.0019736566238496844	-0.0008980205445068279	-0.0004975723642584029	0.07254212099809276	-0.0017035779247835947	-0.004609939419728981
11/12/2017	-0.06624796344961581	0.29626581614317216	1.6366999999999994	-2.6886000000000005	4.3454999999999995	0.6192923759452934	1.5428000000000002	0.6691172741829985	0.0	-0.021758422709919678	-0.05438537880601224	-0.06422999423072251	-0.14585875835414885	0.003443059410376757	-0.007812112507544988	-0.006835353091684038	-0.01533696022178166	-0.008815726061771834	-0.002173238980150316	-0.007198696700154272	0.0019736566238496844	-0.0008980205445068279	-0.0004975723642584029	0.07254212099809276	-0.0017035779247835947	-0.004609939419728981
11/13/2017	0.09750987183712923	-0.10821358464023279	-4.1774000000000004	10.8976	-3.9113	-0.05710000000000004	-1.3694000000000002	-0.35233487814078845	0.013045697689725078	0.02820447816092919	0.03972383123456602	0.030457889954107475	0.15415067982725805	-0.0030863306096617343	0.002537813986899451	0.010165234337264017	-0.003065621731388468	0.0031152673169492218	-0.02215504240587496	0.00035236082112266587	0.0001714383683266152	0.0009831358177203597	0.0011263144494773059	0.018429657207633898	-0.0014218685745426285	0.04014190457028999
11/14/2017	0.011558842290028792	-0.2595111954850844	1.9810999999999996	-1.4388999999999985	3.7868000000000004	-0.3926867989789171	3.3354000000000004	0.015199957840447809	0.00038851875274958925	0.06394813595403637	0.02068320557550507	0.0308928979949743	-0.02254792810914097	-0.002499778107378274	0.0015164783095071854	-0.0019777988330007545	-0.0046919782763596984	-0.006132348426783452	-0.03278452678786792	-0.019566614987218678	0.011165681739163491	-0.0023122919993499025	-0.003574995361741884	0.00779562198245598	-0.001994018606864323	-0.021471742332685118
11/15/2017	0.09752915434200915	0.0	-0.3515999999999999	-1.335600000000003	1.2002999999999986	-2.043013201021083	-0.7063000000000006	0.004411717172680518	0.018457304454402856	-0.012739645897775098	0.01808700773017513	0.014811721631487362	0.12302453024722126	-0.003631826719277682	-0.0016494752390388001	-0.0013697303538005023	-0.002622958964301425	0.004973313729900397	0.00556648457644382	-0.007030222736001512	-0.0005934969863471695	-0.005540998994613133	-0.005621429717230342	0.1247570309630448	-0.005002511682971722	0.00838708142218536
11/16/2017	0.07327192622985201	0.07145896398214502	3.1737000000000006	-4.955099999999997	1.8664000000000032	2.1782917581662438	-2.6518999999999995	-0.18467157796240574	-0.01911006667661319	-0.007325197791923976	0.10740441782545673	0.06433570046190562	0.03738068043356435	-0.0010571985226424598	0.0003441909981098945	0.005338978330866606	0.0036742605521578042	0.0022845875424959416	-0.001143510702079631	-0.0025357738637641347	-0.0017826073223509153	0.008162740022441106	0.012824942602229328	-0.1101957458442242	0.009980122756723553	0.0038474238522479
11/17/2017	-0.020885598602060185	0.1292117314800061	-0.2196000000000003	6.4712999999999985	-1.8918000000000017	0.07162760094708574	-1.3130000000000002	0.08382114487491066	-0.0032684873955307614	0.004432273375810425	-0.05037816341480639	-0.002318775174478649	-0.05698915182194053	-0.0007287211267270888	0.01076634281398725	0.012813979823672828	0.006947129287545373	0.019657669160465296	0.002611819963348694	0.019219271418332795	0.0016977932770942117	-0.0026294963926014603	-0.003892952801097138	-0.028462464663761455	-0.0015617238923448795	0.008126855470614203
11/18/2017	0.010472934861809335	-0.27763173659827967	-3.1034	-10.7471	-3.1795	0.07183360995374741	0.596	0.2832501554473241	0.0	0.04476586685633954	0.030242945886104877	0.008989357734660253	0.04468353146517501	0.0009183012074175535	0.01076634281398725	0.012813979823672828	0.006947129287545373	0.019657669160465296	0.002611819963348694	0.019219271418332795	0.0016977932770942117	-0.0026294963926014603	-0.003892952801097138	-0.028462464663761455	-0.0015617238923448795	0.008126855470614203
11/19/2017	0.031132305550523043	-0.14260468883019728	2.6667	0.3050999999999995	-0.9655000000000007	0.5359470309329231	-2.0971	-0.1705842393122694	0.0	0.019299759824757956	0.027553405522027674	0.010395117569946821	0.002182612725317945	0.00012969198172558183	0.01076634281398725	0.012813979823672828	0.006947129287545373	0.019657669160465296	0.002611819963348694	0.019219271418332795	0.0016977932770942117	-0.0026294963926014603	-0.003892952801097138	-0.028462464663761455	-0.0015617238923448795	0.008126855470614203
11/20/2017	0.02021977930153973	0.2231435513142097	-6.057899999999999	3.130700000000002	2.2436999999999996	-0.36339999999999995	0.4886999999999999	0.4852635851577025	-0.009353637444366347	0.03423923741056534	0.009225431171388188	0.03296770279301642	0.012996572827179698	-0.0005188688775135094	-0.01206550167407805	-0.023473280485412307	-0.005574015840442925	-0.030786431395704916	0.002611819963348694	0.019219271418332795	-0.00484633010779284	0.0012749493588080085	-0.0009347927342258089	-0.07068158565128524	0.0019872256362303276	-0.020231809698518788
11/21/2017	-0.015902596081811993	0.09531017980432477	1.9986000000000006	2.4181	2.4605000000000015	0.4314	2.0324	-0.10507551278969629	-0.010908467004692612	-0.017408609270456843	-0.03127167734450076	-0.02325380715628622	-0.0035932485661254177	-0.005878992911776743	0.002885598652179411	0.00328872889284737	0.01018875412832454	0.011803486346880554	0.015208188279691726	0.011145626214916327	0.00042605769465595134	0.006519786005639183	0.011037973730559258	-0.09034599595752058	0.007628233063210921	0.028954204990034427
11/22/2017	0.022333806899858644	-0.1292117314800061	2.432299999999999	0.12359999999999971	-7.913900000000001	-0.3526237950905594	-1.2546	0.15322349506775712	0.004772466787914098	0.05466828972568383	0.02627670349871991	0.023672551849581724	0.27189943192431976	0.004110822506997965	0.0089477533926825	0.010933555591336575	0.004702890179167696	0.0049234614880120375	0.010223731224280108	0.018131598534383286	0.007130760266034958	-0.0007505615129561605	0.0011735444657539063	0.01529861556186285	0.0012657339429811287	-0.01652930195121005
11/23/2017	-0.026367324410255577	-0.14842000511827314	2.2793	-3.5972000000000017	1.111999999999999	-0.05427620490944063	3.9396	-0.5193338593383787	0.0	0.0746763263100858	0.018338880665726087	0.014724085307479484	0.036622293979793774	-0.005533453629477566	-0.0005031758241162976	-0.0036214992851721917	0.006934153588998626	-0.0034577738235821442	0.0055472049687157465	0.018131598534383286	0.002450049804133936	-0.0007505615129561605	0.0011735444657539063	0.01529861556186285	0.0012657339429811287	-0.01652930195121005
11/24/2017	0.02638428666439374	0.0	-5.3707	-6.799899999999999	3.6145000000000005	0.13215558107934855	-4.0323	0.27305574634004603	-0.002799458996324833	0.14656552198459405	0.06278734643933426	0.009198412439090031	0.008949783349774698	0.007710754637443677	-0.0024032509706293226	-0.0019915657941624865	-0.013626477435913387	0.007073491228066331	0.004887672323863335	0.018148075546265297	0.006895419181207063	0.0020540443802277153	0.003621615145585011	-0.021484202294573596	0.002807019386983356	0.009392745888221476
11/25/2017	0.06305899753427191	0.07696104113612812	1.7591000000000006	1.7454999999999998	-4.744399999999999	0.17464441892065152	-0.4534	-0.07002919949026776	0.0	-0.01834970559718041	0.13027463589786326	0.0311914791012331	0.08245875137114211	0.003068128757816456	-0.0024032509706293226	-0.0019915657941624865	-0.013626477435913387	0.007073491228066331	0.004887672323863335	0.018148075546265297	0.006895419181207063	0.0020540443802277153	0.003621615145585011	-0.021484202294573596	0.002807019386983356	0.009392745888221476
11/26/2017	0.059574592135152926	1.225175011976539	1.6486999999999994	2.6055	4.187899999999999	-0.21020000000000005	-0.00539999999999996	0.06379813051923833	0.0	0.010780722423104017	-0.03308115215468366	-0.014265691011559056	-0.022450918570744882	0.003247126864434121	-0.0024032509706293226	-0.0019915657941624865	-0.013626477435913387	0.007073491228066331	0.004887672323863335	0.018148075546265297	0.006895419181207063	0.0020540443802277153	0.003621615145585011	-0.021484202294573596	0.002807019386983356	0.009392745888221476
11/27/2017	0.05095912106211209	0.2682639865946794	1.9498000000000004	2.1143000000000005	-0.11040000000000072	0.17359999999999998	2.067	0.0007622444500601233	0.0035394421273230448	0.01896697873192732	0.06396491874216981	0.020325118621017824	-0.01893429759210985	-0.007353376716470236	0.004762116561173535	-0.0004398504579383733	0.008638738491488773	0.006517713948165138	-0.005203827875027045	-0.014354313451682366	-0.0029373526218047785	-0.00038433157526274186	-0.0005181323007530381	0.020471543980187246	-0.003650663981453306	0.003985061223054309
11/28/2017	0.024194789453652277	0.1625189294977747	-0.46530000000000027	13.826300000000002	-0.2998999999999996	-0.8984	4.155200000000001	-0.5244194794351511	-0.001447211626938505	-0.015637240996369428	0.04723945569687604	0.1639049812869322	0.17280288997038884	-0.0011491784639568203	-0.00041723006206950686	-0.010543731693648972	0.021455543366036167	0.0013700797843227974	0.004889214060885827	-0.0024125464053845747	-0.004886689309854336	0.009800287295721688	0.0025864240483297607	0.01608074852845398	0.007846474332788844	0.002333029659227215
11/29/2017	-0.017064283511382783	0.5108256237659905	1.1811	-7.478800000000003	-1.9544000000000001	0.7929672435476365	-4.6336	0.1529778250014182	0.00819820940285354	-0.10088008429192019	-0.11535376299423028	-0.2076270222737444	-0.12756410449154476	-0.009578392112066705	-0.00802294788482083	-0.019557232449307183	-0.013618954109775316	-0.010534493017178903	0.002827967320675029	-0.012325475018132082	0.0005910415167625638	-0.00036930504445020773	-0.017462438997650764	0.06466313949401625	-0.003775436212166916	-0.03203011092838004
11/30/2017	0.03429283446640419	-0.198450938723838	1.5180999999999996	1.1062000000000012	1.8322000000000003	-0.14506724354763645	-0.5393999999999999	-0.12245839346083232	-0.00038009443414666055	0.0448055154772824	0.03174134182321353	0.031641982042317496	-0.000480884837350537	0.017505772988910897	-0.006745770407015961	-0.006276456680295084	-0.005339610094799774	0.0036122217232126275	-0.0033000737107489186	0.0026166608911717404	0.004799807118113841	0.008157583185788297	0.00854785616905751	0.052787504602052504	0.004751930674918192	0.004250578312409381
12/01/2017	0.06999820295333059	-0.823200308808143	-5.8393	1.1144999999999996	-1.3987000000000003	0.11260064608270859	-0.8192	0.33952017147363867	0.002153719100891016	0.042530153844348995	0.11406945233622334	0.019034206264994857	0.03265016777074248	0.001665114266621066	0.00439031394293643	0.00021289214052222505	0.010690025120492663	-0.0031440220487839454	0.016237671359934147	0.016415055407043688	-0.0006722689328820253	-0.0020265423397498594	-0.004359459430052226	0.013210231736806577	-0.002512914906060537	-0.007540092273288224
12/02/2017	0.008979570726687314	-0.21622310846963577	2.6940000000000004	-13.3873	-4.3411	1.5257993539172912	1.3235999999999999	0.2568735861147937	0.0	-0.00664742343324054	0.012848907718674418	-0.0008098734575303634	0.0004654410137554521	-0.010078545216190645	0.00439031394293643	0.00021289214052222505	0.010690025120492663	-0.0031440220487839454	0.016237671359934147	0.016415055407043688	-0.0006722689328820253	-0.0020265423397498594	-0.004359459430052226	0.013210231736806577	-0.002512914906060537	-0.007540092273288224
12/03/2017	0.02219952044192297	0.3768463028025115	0.30099999999999993	1.1031	4.597899999999999	-2.3324999999999996	-4.4879	-0.1032559541439273	0.0	0.005173769898929592	0.009714961914179199	-0.01155017269093217	0.033855017321686276	0.0010058421675954799	0.00439031394293643	0.00021289214052222505	0.010690025120492663	-0.0031440220487839454	0.016237671359934147	0.016415055407043688	-0.0006722689328820253	-0.0020265423397498594	-0.004359459430052226	0.013210231736806577	-0.002512914906060537	-0.007540092273288224
12/04/2017	0.029070296524134065	0.1251631429540061	1.0887000000000002	3.5207000000000006	5.6561	0.7328075343890106	3.749	0.09313556458107541	0.002759097463360116	0.009296537078390621	0.028936466288472573	0.004002937403905893	0.10252248415634124	0.0030034996859496354	-0.003473094855352521	-0.007410923163903682	-0.02614813313214981	-0.014735856578895756	-0.01749771247797849	-0.015022297521740668	-0.002525041321402355	-0.0010526994379516097	-0.011771685034798196	0.02163649959336178	-0.0025192455591174223	-0.004348314075619086
12/05/2017	0.02201676280727405	0.0	-0.5308000000000002	5.4186	-2.1434999999999995	-0.027578211803557573	1.0977999999999999	-0.36359690318555504	-0.00529675975561994	-0.01483286996728772	-0.01780011449593122	-0.02990184193430867	0.0064751339146518205	-0.0016952198870360561	-0.008190608152870205	-0.013360425228547523	-0.008701236926567546	-0.010953273604510372	-0.01749771247797849	0.0031266309994322228	-0.003376670437813367	-0.003746438721674572	0.00022508123372588784	-0.03042390236016601	-0.002947163735892211	-0.004926910814067931
12/06/2017	0.18172417727162227	0.3022808718729335	-4.138699999999999	-3.3772	4.9243999999999994	-0.0274805423285992	0.7438000000000002	0.0843532051487772	-0.0011833476439990775	-0.07783767954192822	-0.020173469205860606	-0.056662566343395504	0.07159805377874218	0.007893155877143936	-0.0018978788998547103	-0.008731501151002963	0.010488619289612089	-0.016286467278137096	-0.01909365881558056	-0.032969050352819274	-0.0025400064456084226	-0.00011409360251590783	0.004449703794293214	-0.027742271315146727	-0.001969612341859772	0.030993111671582696
12/07/2017	0.2251189979873125	0.6931471805599454	0.8428999999999993	-7.3169	-8.0081	-0.026440118796968615	0.0014999999999996128	-0.007513139890019005	-0.0060279120902509975	0.013488046790352648	-0.02073729609393027	-0.042701720111265606	0.021178573476110962	0.02130793744018731	-0.012865679198427848	-0.01500807590584241	0.01957126276380272	-0.008355663586949724	0.0019258551932148649	0.01264599629495855	-0.0019517168569700427	0.0029280818451757895	0.003684577417052637	-0.08125336157443241	0.0026721062239278837	-0.006469181837013949
12/08/2017	-0.07722633216495822	-0.1029479692524422	1.9088999999999996	8.37	-1.1118999999999997	-0.03990866145988531	-1.3535999999999997	0.09196338030556639	-0.0065630547188515465	0.04857664118024818	0.23913430647708545	0.12354726195141597	0.021459270452460544	-0.013722241808308815	0.0010177465407616992	0.008661242145672876	-0.007623975304872133	-0.0062509672550383755	0.023608796748604277	0.011438752088424486	-0.0019517168569700427	0.005491194628844731	0.004468901705937611	-0.05878085016756707	0.005741910600918665	0.01242093315473003
12/09/2017	-0.08769743290319987	-0.375789339962048	1.0616	-7.263799999999999	1.0646	-0.006079289312469649	3.0787	-0.21996934678118318	0.0	0.0375953632321524	0.21790422968517298	-0.029859333266573307	-0.06006252721235761	-0.00046197776447887834	0.0010177465407616992	0.008661242145672876	-0.007623975304872133	-0.0062509672550383755	0.023608796748604277	0.011438752088424486	-0.0019517168569700427	0.005491194628844731	0.004468901705937611	-0.05878085016756707	0.005741910600918665	0.01242093315473003
12/10/2017	0.018098268979306553	-0.13231941817002424	-0.3674999999999997	0.35299999999999987	5.3764	-0.017662323862041363	-3.8439	-0.10445715548956258	0.0	-0.06947768688406075	-0.0433233692572621	-0.03060144475930482	-0.027112427550688878	0.0006093725617092698	0.0010177465407616992	0.008661242145672876	-0.007623975304872133	-0.0062509672550383755	0.023608796748604277	0.011438752088424486	-0.0019517168569700427	0.005491194628844731	0.004468901705937611	-0.05878085016756707	0.005741910600918665	0.01242093315473003
12/11/2017	0.0915303125317184	0.08855339734144518	-2.0687000000000006	2.7108	-5.2338000000000005	-0.10105838682548896	-0.8845000000000001	0.416035723656746	-0.0034580856694544915	0.1537524371290626	0.36526233131903396	0.05873792640008424	0.09398868024596929	0.0007955567106397686	-0.005195734652864381	-0.009755556908515484	0.0031079594654572773	4.502983227183677e-05	0.027187340246319636	0.012001187609689268	-0.0003398182005344974	0.0031968457929973937	0.007743517888952667	-0.025371339742017884	0.0037633328965096524	0.042798858739351964
12/12/2017	0.0278661028867333	-0.01709443335929972	0.3965000000000005	0.19350000000000023	6.977399999999999	0.08005506996120043	0.47690000000000005	-0.27365789370034577	0.004127832005791587	0.23474061127482493	0.3893210645869214	0.3948256263227641	0.16622897941544235	0.05660628392481473	0.001986720996446145	0.001272345740702896	0.003049068647340114	-0.008728545116676756	-0.010108831679533026	-0.012526259819180652	-0.002296798253531157	0.0015476797289268873	-0.0016028127780813861	0.06024666905603038	0.0037633328965096524	0.036186337907279764
12/13/2017	-0.05957366238752293	-0.07145896398214546	4.306999999999999	5.155499999999998	-5.224699999999999	-0.8994550699612005	3.0806999999999998	-0.047232515979658274	5.042707780078537e-05	0.07585391387017548	-0.043826864439107105	0.23196407206205671	0.046423708994475454	-0.04819843665102772	0.008808092177841509	0.021448037490915617	0.00395288524304771	0.008019089622141706	-0.02021527399947587	-0.009322026876896317	0.00712833975664412	-0.00047306532187096906	0.0017247968014544313	0.02587208982559508	0.002362260530173188	-0.0058818655746950554
12/14/2017	0.0094504558115176	-0.18232155679395445	-4.181699999999999	-6.2357999999999985	2.0282999999999993	2.5164	-0.02190000000000003	0.10138579876237319	0.002172396571301527	-0.009940214052376106	-0.08003164837803034	0.6068852775990843	0.06920473385424675	-0.018641068435106007	-0.0020251475950123776	-0.011207561408900002	0.015695760613483323	-0.006385176491428446	0.0009420631879013541	0.007218976680118061	-0.0040671128762592434	-0.004079134739528811	-0.0007446471014240785	0.029997411285829223	-0.0051485537788567015	-0.003368155919309501
12/15/2017	0.06672272844076588	-0.09309042306601212	1.9937	4.1139	-2.9175999999999997	-3.1401999999999997	0.7589000000000001	0.23578435154281507	-0.012466623418522338	-0.016472556325617838	0.07065878053798702	-0.13359635511944912	0.014188432371384785	0.007815125559426796	0.0027735731496649763	0.010335993153515854	-0.010088296722485346	0.013076793184020552	0.0014114328384078334	0.005074820585936557	-0.0024652539369433846	0.00893429519491562	0.011886983933564466	-0.10758733381993402	0.004037596853038394	0.016321126655350682
12/16/2017	0.09632672922260177	0.0	-1.604	-6.066	1.0044	1.4461776887157358	-1.5354999999999999	-0.21663267368214445	0.0	0.017037208570926943	-0.0026956364821879575	0.00324922735548977	0.4555792563976677	-0.008579162290200473	0.0027735731496649763	0.010335993153515854	-0.010088296722485346	0.013076793184020552	0.0014114328384078334	0.005074820585936557	-0.0024652539369433846	0.00893429519491562	0.011886983933564466	-0.10758733381993402	0.004037596853038394	0.016321126655350682
12/17/2017	-0.01845894091218625	0.2439133128005957	0.17289999999999983	0.0837	1.6342000000000003	0.721222311284264	-1.0866000000000002	-0.15505816878334944	0.0	0.033566576218644784	0.06395994466694965	-0.04072632375415325	0.008559253395669764	0.001804965134543859	0.0027735731496649763	0.010335993153515854	-0.010088296722485346	0.013076793184020552	0.0014114328384078334	0.005074820585936557	-0.0024652539369433846	0.00893429519491562	0.011886983933564466	-0.10758733381993402	0.004037596853038394	0.016321126655350682
12/18/2017	-0.0013906681106750085	0.02197890671877545	3.6151000000000004	16.715	3.1510999999999982	0.18399999999999994	4.8738	0.34448203130811894	0.0023610033051120194	0.09867904336267408	0.11716127292000067	0.06644585452274121	0.0723517517566874	0.0037383960542310916	0.0046214399162138875	0.005156091559648246	-0.0027949084440814786	0.020106468142953027	0.009979811504940983	-0.002096803144606696	0.0028048125140599234	0.005348533148324286	0.007234466538667661	0.011609629077839134	0.009128694098363255	-0.013424987259452514
12/19/2017	-0.07254290326399015	0.04255961441879608	-4.688600000000001	-11.440600000000003	-0.22909999999999808	-0.6927000000000001	-1.5338000000000003	-0.30355081768841075	0.007616166616602138	0.03969514388242423	-0.022815366140535254	0.016373296543591348	-0.12695759102053916	-0.0023125967711421277	-0.000443747134810657	-0.00030985653890258646	0.004530461380189088	0.0024974271968121187	-0.011862165001922165	0.005581734359319412	0.004910686356364047	-0.0032355197885935993	-0.005017734174433741	0.05113588430773319	-0.012468989479732961	-0.023196122862379376
12/20/2017	-0.06700508495774571	0.36290549368936853	4.6391	-4.500599999999999	-4.219600000000001	-0.6899	-0.7519	0.5018143206065284	-0.0014890489915597716	-0.00940155987120761	-0.10728697861157332	-0.019516692826196197	0.16178622202271775	-0.01044338783518721	0.0030625956268108823	0.0034031527445863574	0.0023353129227761116	0.005835817839700219	0.011551798767277077	0.010382512369242036	0.0026148216155373882	-0.0008282469992488828	-0.0012645574383665092	-0.03139498350149639	-0.0006973014716686876	-0.006423531407350858
12/21/2017	-0.050690058607568034	-0.3220834991691137	-4.5764	-0.3472999999999997	-1.2120999999999997	0.4922000000000003	-1.3613000000000002	-0.5650630485184509	-0.0025788232780247222	0.0024107443569327813	0.008989398846807717	0.4301705868567744	0.10858306125772099	0.008987862772413651	0.0008135315218229522	-0.0036325084111417105	0.01026879775045586	-0.003377351011764951	0.0032540510622887098	0.0042944324351337215	0.0002526847770867313	0.001983661548850435	3.244453336925801e-05	-0.010341353794732555	0.003342621496690512	0.008113434614605453
12/22/2017	-0.1332231784430551	0.6931471805599458	3.4442000000000004	8.8311	5.0835	0.6167081726982185	1.8256	0.3593227987698189	0.0021728589601209825	-0.19609458785498113	-0.18088492932432043	-0.047003084095086245	-0.204133474089236	0.008622954434191483	0.005950992861196269	0.012077813609314703	0.0012017556691032993	0.0007745300026655855	-0.00046421664276596886	-0.0015438719937650447	-0.0010111224319488965	-0.0004582789284945932	-0.0011624798609428666	0.028690492462929207	0.0011117288526900637	-0.019669969812823318
12/23/2017	0.06082278148359599	-0.5108256237659914	-1.1721	-5.6785	-0.9164999999999992	-0.8017081726982187	-3.1712	-0.23601433696453	0.0	0.0638942541191847	0.08441041805347016	0.031187936520661735	0.18152286770317616	0.026474857289437277	0.005950992861196269	0.012077813609314703	0.0012017556691032993	0.0007745300026655855	-0.00046421664276596886	-0.0015438719937650447	-0.0010111224319488965	-0.0004582789284945932	-0.0011624798609428666	0.028690492462929207	0.0011117288526900637	-0.019669969812823318
12/24/2017	-0.0540498357435748	-0.7564420309322588	-1.6366	5.7677	-3.253400000000001	1.3585999999999998	1.3618999999999999	-0.16161556932951093	0.0	-0.035714285184411665	-0.043555194578231315	-0.11769469206147613	0.16742490826662948	-0.02149684624528466	0.005950992861196269	0.012077813609314703	0.0012017556691032993	0.0007745300026655855	-0.00046421664276596886	-0.0015438719937650447	-0.0010111224319488965	-0.0004582789284945932	-0.0011624798609428666	0.028690492462929207	0.0011117288526900637	-0.019669969812823318
12/25/2017	0.007212292106849816	-0.09531017980432477	1.7515999999999998	-2.3569850377856065	5.438900000000001	0.053518526632870156	1.8043	-1.2153810954961273	0.0	0.09828020651934999	-0.009429037138550811	0.07238637583513237	0.0398613841324158	-0.011700294721928841	0.005950992861196269	0.012077813609314703	0.0012017556691032993	0.0007745300026655855	-0.00046421664276596886	-0.0015438719937650447	0.0006741952050419164	-0.0004582789284945932	-0.0011624798609428666	0.028690492462929207	0.0011117288526900637	-0.019669969812823318
12/26/2017	0.13785132265467048	-0.025317807984289953	-2.4776	-7.358514962214393	-1.026600000000001	1.4153814733671297	-2.3424	0.3724753220914212	0.003209515427003762	0.010394548360957323	0.04685308863939408	0.058126672403504526	0.05235084717490235	-0.007006777376101407	0.006991886957446347	0.013741719044647382	0.012612650787882096	0.005849559480248345	-0.00046421664276596886	0.022072203355499198	-0.0010114633364007863	-0.0010589429458702782	-0.0049634434404914884	0.03474294844387282	-0.0011117288526900637	-0.024624210871833974
12/27/2017	-0.016363164620468496	-0.05264373348542195	1.2570999999999999	1.4179	-2.4452999999999996	-1.1119941408516052	-0.7787999999999999	0.35544578122132586	0.002993951496982561	-0.014309057244584977	-0.05131088261312833	0.16269041686529248	-0.05897896782858503	-0.0004084214567688857	0.00317475405549672	0.008392566384082478	0.00978141413969702	-0.0024096135656339612	0.02173998663640564	0.002013085732681219	0.0025267426902275125	0.000790584626270352	0.00030928692514642364	0.021236319298028494	0.0011117288526900637	-0.017967522758471688
12/28/2017	-0.08097704981335418	-0.027398974188114433	-0.5350000000000001	3.2717000000000014	-3.4687000000000006	0.10070023909897707	0.7158	0.3716164198803442	-0.0034153796960734173	-0.03443179342803582	-0.08526075742199879	0.022074578918557075	-0.04448250326793257	0.0029150623801295437	0.006087803731031904	0.010210282801775605	0.003648184410748101	0.008710055335821032	0.011593896336120402	0.0028449521322313487	0.00461584471088633	0.001832348152224661	0.0009738619050789765	-0.028089013760069115	0.0022197567383130945	0.011866168131009935
12/29/2017	0.0033968190076869575	-0.08701137698962969	-1.7881999999999998	0.44879999999999853	1.8684999999999996	0.057996808835837355	1.0081	0.16516678432885978	0.010581798265497766	0.02223196808613448	-0.01787576087946796	0.43678216066613684	0.101334037042343	-0.0009442261278105133	0.005974211714577571	0.004408225951872069	-0.004418911846379103	0.008710055335821032	-0.0010484536270851663	0.010307655685090289	0.005177896986926694	-0.005196657936668458	-0.007010553847742074	0.08110002972657249	-0.0009705373378814386	-0.012797146231052992
12/30/2017	-0.12359779624012468	-0.030771658666753687	0.15090000000000003	-0.9998999999999993	-1.5100999999999996	0.008762519454736939	-2.5726	-0.1753897151480932	0.0	-0.04941684015325265	-0.11440233769737063	-0.025417385244168034	-0.17796517738136153	0.015501126864726818	0.005974211714577571	0.004408225951872069	-0.004418911846379103	0.008710055335821032	-0.0010484536270851663	0.010307655685090289	0.005177896986926694	-0.005196657936668458	-0.007010553847742074	0.08110002972657249	-0.0009705373378814386	-0.012797146231052992
12/31/2017	0.08890116076691079	-0.4786345184450109	-1.4999000000000011	-1.0639000000000003	0.3563000000000003	-0.04700262904432573	4.157	0.027626430309018346	0.0	0.05357620403883434	0.05824829695082201	0.06350250328054585	0.1323220102168472	-0.008939826751146901	0.005974211714577571	0.004408225951872069	-0.004418911846379103	0.008710055335821032	-0.0010484536270851663	0.010307655685090289	0.005177896986926694	-0.005196657936668458	-0.007010553847742074	0.08110002972657249	-0.0009705373378814386	-0.012797146231052992
01/01/2018	-0.0358999635599524	0.5108256237659905	-0.3520999999999992	1.9234999999999998	2.3267999999999995	-0.10929863666134976	-3.1511	-0.7884369557108424	0.0	0.020804059899282024	-0.01328492921452007	0.03856731713066852	-0.007046614919455685	-0.004931826152493351	0.005974211714577571	0.004408225951872069	-0.004418911846379103	0.008710055335821032	-0.0010484536270851663	0.010307655685090289	0.0005829204478674244	-0.005196657936668458	-0.007010553847742074	0.08110002972657249	-0.0009705373378814386	-0.012797146231052992
01/02/2018	0.09258930008598476	0.1823215567939549	4.708500000000001	0.3241000000000005	-0.18220000000000036	-0.17812550339633448	4.8201	0.9744466219854981	-0.01040195107185582	0.1351446603300479	0.11007621067114837	0.03689716212033156	0.026145280104322488	-0.0023655946385321537	0.011265746773451824	0.01479772075483865	0.029581076440956977	0.017142819211834137	-0.001199580290797364	-0.00148969654297737	0.0039051190003715763	0.008269096661867259	0.01780681335542944	-0.12220857479425762	0.00938844394250804	0.0290582412033471
01/03/2018	0.01450505998218965	-0.018692133012152556	-3.4548	-1.0697	-3.3559999999999994	-0.442738657435936	-5.0892	-0.24188513911624598	-0.005712625159834506	0.08480341627915156	-0.041183222353667226	0.22451147335779165	0.018955346854671262	0.008462450295361955	-0.0033146345480927764	-0.0031463056893650254	-0.008783728746304398	0.013568443765194615	0.01784433965616028	0.020331902218144293	-0.003655399933023218	0.006378433382130844	0.00985097145357905	-0.06556258676726134	0.005071630362239787	-0.010285800166869308
01/04/2018	0.02585841572735781	-0.03846628082779624	-0.8718000000000012	-0.3385000000000007	1.9438	-0.13453911554723064	1.076	0.2481925043338733	-0.001919559243393043	0.018730361293451736	-0.016428102960605706	0.02896425895286936	0.03417333162142455	-0.010823679430267758	0.007442537037939623	0.005383475586802522	0.013046845633798654	0.00680919265459945	0.012886398852636205	0.00598755733312295	0.0044014521083824976	0.004020568037294225	0.0013343081738739215	0.007621158281072571	0.006948730187404273	-0.00832456096057932
01/05/2018	0.11094454205796822	0.019418085857101808	3.927300000000001	-3.8089999999999997	-4.1787	-1.3311608844527694	-1.6812	-0.14991426231103322	-0.001005066604649274	0.01697970411580485	0.03220963684094258	-0.04737857954918767	0.23239140848638762	-0.0038937387663734065	-0.0025883613936201755	-0.0003657400325813853	-0.006675994041795086	0.005731979150055189	-0.010531031945967051	-0.00793719239422419	-0.0032369202848791245	0.007009177903581687	0.010380917328001615	0.007621158281072571	0.006496165759989125	0.006210444450824859
01/06/2018	0.00557837614383061	-0.12260232209233246	-0.40059999999999985	0.19480000000000008	5.2203	0.6896370972717869	-0.23040000000000002	0.001429764491876817	0.0	0.043117478501494944	0.1733514547905326	0.014736505586977255	0.20014753436144517	0.010316764348087946	-0.0025883613936201755	-0.0003657400325813853	-0.006675994041795086	0.005731979150055189	-0.010531031945967051	-0.00793719239422419	-0.0032369202848791245	0.007009177903581687	0.010380917328001615	0.007621158281072571	0.006496165759989125	0.006210444450824859
01/07/2018	-0.06174066628290831	-0.02197890671877545	1.9476999999999998	-1.0333	0.2236000000000007	0.8232629027282132	0.5659000000000001	0.37306127025865976	0.0	0.10167986375358762	-0.02736690742739789	0.0877725145864412	0.13950155961102695	-0.007381061681137225	-0.0025883613936201755	-0.0003657400325813853	-0.006675994041795086	0.005731979150055189	-0.010531031945967051	-0.00793719239422419	-0.0032369202848791245	0.007009177903581687	0.010380917328001615	0.007621158281072571	0.006496165759989125	0.006210444450824859
01/08/2018	-0.0826754975116053	0.10536051565782678	24.819099999999995	0.6987000000000001	-1.4535000000000002	-0.8811000000000002	1.1441999999999999	-0.042179949836948616	0.001562609655660463	-0.004031820948297238	-0.12027395493807003	-0.31860805898858535	-0.12733075269577565	0.007708067941761809	0.000613638707281261	-0.005134455717762165	0.008592112264957485	0.0036763800785122314	0.006886978645939124	0.0038954764404266484	-0.005167539420556255	0.0016609423836406734	0.0035019000642346754	0.03201981123477138	0.0009438415047062776	0.060754618602204324
01/09/2018	-0.038619974719891204	-0.06187540371808753	-23.658899999999996	2.1269	0.11960000000000037	-0.06359999999999999	2.2721	-0.26172932283507144	0.0049387253479933335	0.12368134768801564	-0.03471309930520938	-0.15583490676471956	-0.11429957853847306	-0.003304705509920349	-0.005734374395828468	-0.009470406348186966	-0.00037203900486737496	-0.006962559393921097	0.008723521444991889	0.019094041784272875	-0.002510041478478081	0.0013020551030287209	0.00019618752295258446	0.05715841383994835	0.0012122029903807174	-0.00811822115930827
01/10/2018	0.025562204443144054	0.06187540371808753	-3.1825	1.2421000000000006	1.7729999999999992	0.15893553679154737	0.5697999999999999	-0.08881729642781977	-0.0031624684360188615	-0.034375534096835025	0.013992659065229951	-0.062256713547267806	-0.02398124123385159	-0.004692949771908624	0.003072549513124301	0.00023564759012106862	-0.014121365630667349	0.005625385773572411	0.010225479750582522	0.010749392155998905	0.0009210802409621577	-0.0011128245067881792	-0.0022907525421462793	-0.02613214027684796	-0.0022909517465556917	0.0033209203929507325
01/11/2018	-0.11058116588841926	0.14842000511827314	1.7340000000000002	0.0702999999999987	1.2053000000000007	0.22673959136655458	-4.9052999999999995	0.06877732284713378	-0.0033470368201079514	-0.08374891984153354	-0.0882118262871634	-0.012288346349807133	-0.13311714692729915	0.0004293581162222175	0.00420561898689531	0.00064774469347606	-0.00028539207079969486	0.013423980995909801	0.00813418684029621	0.0032964475341792365	0.007005866853620618	0.007008997490407509	0.006855084188094551	0.006091389393402036	0.0068571697261363695	0.009364572684978256
01/12/2018	0.041983205208270036	-0.21029540883636066	-1.8908000000000003	-1.6246999999999998	-3.6115000000000004	-0.05527512815810198	4.4566	-0.06923392150998309	0.0011156735905157866	0.09749359510748601	0.03213340630145112	0.04629234418501582	0.12960005483936587	0.0043530517639929454	0.011428352106302775	0.012867555813119935	0.035528422226054346	0.009742371144310091	-0.010285804969369039	0.006404770781112568	0.014030105522176622	0.006726951075669341	0.007433001996183464	0.027945930390559592	0.007608659812498253	-0.005132144147451889
01/13/2018	0.02678983676006297	-0.16126814759612262	-0.9173999999999998	-1.0564999999999998	4.4835	0.06020000000000003	-4.5269	0.08681327200270017	0.0	0.09237847225891116	0.09012055672996588	-0.010766284018222771	-0.002530773236184558	-0.004043628835281832	0.011428352106302775	0.012867555813119935	0.035528422226054346	0.009742371144310091	-0.010285804969369039	0.006404770781112568	0.014030105522176622	0.006726951075669341	0.007433001996183464	0.027945930390559592	0.007608659812498253	-0.005132144147451889
01/14/2018	-0.04182294562341582	0.16758585814020188	0.8615999999999997	1.8927000000000005	-1.588000000000001	0.5579523183512639	0.4538	0.1857419079713747	0.0	-0.021461543625989066	-0.0824701244802144	-0.08254953692434452	-0.10849664046007224	0.013973489874732207	0.011428352106302775	0.012867555813119935	0.035528422226054346	0.009742371144310091	-0.010285804969369039	0.006404770781112568	0.014030105522176622	0.006726951075669341	0.007433001996183464	0.027945930390559592	0.007608659812498253	-0.005132144147451889
01/15/2018	0.0034648009785005485	-0.02597548640326064	-0.08869999999999978	1.785099999999999	2.0609	0.30144768164873614	1.7904	-0.3145945501579406	0.0	-0.056320788576506686	-0.025034772090085866	-0.10437060000622533	-0.17003852184219248	-0.009393268389818627	0.0017478212709063357	0.00853531402336749	0.004477454005712644	0.0043352669055396476	0.009574921311082285	0.006404770781112568	0.005068268839852286	0.006726951075669341	0.007433001996183464	0.027945930390559592	0.007608659812498253	-0.005132144147451889
01/16/2018	-0.18458173943995426	0.706219262127298	-1.5053000000000005	2.8942000000000014	-9.4761	-0.41579738196140337	1.6159	0.4634471002971501	0.013447934109263038	-0.20383128477917634	-0.21186701320115553	-0.35197530490978496	-0.3680291786868475	0.02698164923496834	-0.0011723462078467861	-0.009378325076039307	-0.030794880804751124	0.00037043526566815643	-0.013027168698311442	-0.00624806781127063	-0.00032621106144764545	-0.0035306886277952643	-0.0031713878717098964	0.1377057387720102	-0.0017302193708834679	0.011356335114069971
01/17/2018	-0.026625204224991705	0.2613647641344077	2.3389000000000006	1.1229999999999984	4.0132	-0.23876797457750687	0.30530000000000035	-0.16452160250275938	0.0020630057091602927	-0.038148810112914155	-0.009683962704666094	0.10235917069885342	0.1142914917526463	-0.01915438219933453	-0.008682166910281452	-0.011230158382118383	0.01841316411385474	0.001530344626139879	-0.003030524002038959	0.0015656806079213936	-0.006054178681762751	0.009370957160522941	0.010797732796499204	0.021214202444862718	0.007828607619972061	0.020663667040835776
01/18/2018	0.025266638521856066	-0.3710636813908321	1.1006000000000005	-7.6316	0.5254000000000008	-0.19523464346108976	0.3786999999999998	0.06200247076199883	0.0007747042635598556	0.02148798247142647	0.033328245134794265	0.20063450765298502	0.04111483866651078	0.008421557006748123	0.0001507227157064861	-0.002591437930601348	-0.013262781920278854	0.0009989611635505824	0.004182597862184778	0.0006255865077342548	0.004258113214046205	-0.0016176870607855776	0.00016150748181864572	0.025695570376240262	-0.0013225765715736415	-0.007488477016436512
01/19/2018	0.011480784443607561	-0.28286278601583215	-0.36110000000000037	2.096400000000001	-0.4782000000000004	-0.441274280635818	-3.3388	0.21062915840561924	-0.008852729842559692	0.0027175252037068276	0.000658365328064292	-0.028287203795105076	-0.012373895255298528	-0.01831728278421295	0.003610546707197848	0.0037965229467458173	0.005241372580377046	0.011574823729366024	-0.013329667083380237	-0.00910953370297829	-0.001308258567625037	0.004375641082824622	0.003363697695304424	-0.08092962569176443	0.004753111668363452	0.01569298978118816
01/20/2018	0.10552246818541455	-0.1900436028878647	-1.2783	-2.5910000000000006	0.46870000000000034	-0.3104398992224704	2.4551	-0.29317275080447835	0.0	0.1058752956682012	0.08943979266863256	0.016974409928922463	0.07074460780359271	-0.003420340880898344	0.003610546707197848	0.0037965229467458173	0.005241372580377046	0.011574823729366024	-0.013329667083380237	-0.00910953370297829	-0.001308258567625037	0.004375641082824622	0.003363697695304424	-0.08092962569176443	0.004753111668363452	0.01569298978118816
01/21/2018	-0.10615157517589324	-0.45181028328452966	1.7320000000000002	-2.3881	-1.5747000000000004	-0.24702949047386144	-3.6769999999999996	-0.19336426764409076	0.0	-0.09584018422119289	-0.10270602493850323	-0.13443856340956667	-0.16947824991773874	-0.0012483940668930635	0.003610546707197848	0.0037965229467458173	0.005241372580377046	0.011574823729366024	-0.013329667083380237	-0.00910953370297829	-0.001308258567625037	0.004375641082824622	0.003363697695304424	-0.08092962569176443	0.004753111668363452	0.01569298978118816
01/22/2018	-0.059374336947259465	0.14310084364067288	14.314499999999997	10.117900000000002	3.0797000000000003	-0.1399685565767862	1.4487999999999999	0.6081270720465053	-0.002879142590261341	-0.04513533453855967	-0.0562361645247762	-0.01657821477317306	-0.05728215630728428	0.005166351375420597	0.001560530897088519	-0.00020564344437090654	-0.006312940713861792	-0.01643916257395972	0.011024190557880509	0.004408067591171516	0.0032674428677724188	0.008034392098314136	0.010472702100816633	-0.021525494786273747	0.007218352754461144	0.004390069668934515
01/23/2018	-0.00577988563079046	-0.02247285585205816	-18.842899999999997	-6.760400000000001	-0.7119	0.01074290246875298	4.33	-0.27415184283362937	0.0009161430313430197	-0.01712140345656099	-0.012302540373703152	-0.015053616712895013	-0.00909978681741297	9.949803242787804e-06	0.005450215911518619	0.0019665689720409496	-0.004991539338401019	0.010976182359098807	0.007043801134905436	0.01233330753125017	0.0030129089197772907	0.0021720359026726754	0.008245334656704628	0.006326275052877417	0.003133570915070827	0.0034926280798304177
01/24/2018	0.04418609880996982	-0.07061756721395351	2.1503999999999985	-1.8738000000000004	2.0450999999999997	0.537569324440183	-4.135199999999999	-0.01828714562198197	0.0018420502910690972	0.07098402504232659	0.012185894307746636	0.014906259925006382	0.05962801285001618	-0.007556461964280987	0.012772152315285723	0.029037971046989686	0.014252539579863388	0.008084885455535762	0.001431434541583343	0.01905697751918467	0.008823467613964187	-0.000560187589407235	-0.006354642674718747	0.03278982282299081	0.0009121116014467745	-0.019752144995919707
01/25/2018	-0.008842259672967145	-0.1026541540600836	0.001100000000000545	5.1922	-2.6116	0.1106529582278043	1.4068999999999998	0.07022067166638468	-6.937054321010105e-05	-0.0026007078409779893	0.001582212003491179	-0.033658932659384744	0.07922785780527164	0.002114088412362811	-0.007529471677210964	-0.014656354904088342	-0.014042538985611586	-0.0021778664539926496	0.01659730276255722	-0.001066179371425946	-0.0009675859487358052	0.0006024531651585008	-0.0004408900267645066	0.00954454100356994	-0.0009121116014467745	-0.0241405807755406
01/26/2018	-0.007846394375844667	0.052643733485422395	3.1912	3.8873999999999995	-2.5338999999999996	0.7247804304961649	1.2066000000000003	0.1959384429956197	-0.008919963104722761	-0.0008146883458026721	-0.019821094671505612	-0.07511733361160938	-0.05771864869276655	0.004536535814099054	0.0006376558209364447	0.006241141931649707	-0.0030355974265487973	-0.0019750166889993537	-0.014168556658314735	0.009856778567179703	0.00249768489835564	0.011771597314994331	0.015305260933773823	-0.04413779082571123	0.010761854271578386	0.015312794614854575
01/27/2018	0.023820231942957903	-0.13720112151348518	-3.2656	-7.854799999999999	-1.3867000000000007	-0.5230333887239692	-2.7811000000000003	-0.4754943075984377	0.0	0.048014903828598854	0.023221266247629657	0.0015104379036258442	0.018617923123522395	-0.010828831227180577	0.0006376558209364447	0.006241141931649707	-0.0030355974265487973	-0.0019750166889993537	-0.014168556658314735	0.009856778567179703	0.00249768489835564	0.011771597314994331	0.015305260933773823	-0.04413779082571123	0.010761854271578386	0.015312794614854575
01/28/2018	0.029760667129282936	-0.06768070754064404	3.8077	0.23860000000000003	4.7058	4.576300000000001	-0.8220000000000001	0.07057781750461878	0.0	0.11822961712527125	0.06929505669207003	0.13806539718353786	0.012400751983640212	-0.004575928150727026	0.0006376558209364447	0.006241141931649707	-0.0030355974265487973	-0.0019750166889993537	-0.014168556658314735	0.009856778567179703	0.00249768489835564	0.011771597314994331	0.015305260933773823	-0.04413779082571123	0.010761854271578386	0.015312794614854575
01/29/2018	-0.04245374913135258	0.031748698314580714	3.1976999999999998	6.322099999999999	2.6183000000000014	-3.5288000000000013	0.6982	0.025731255779260387	0.029732204565923737	-0.052434025587101196	-0.06500323383853956	-0.05555168286356138	-0.06904071494317154	0.006581315407824943	-0.006536675750307808	-0.013901124257370778	-0.0024847011201654112	-0.005004345882943184	-0.024118433855229604	-0.008486185190358597	-0.003546960590895959	-0.006754705760661395	-0.0049460214780019385	0.2224212688703857	-0.008678248881742512	0.019296332559737728
01/30/2018	-0.1113250991242527	0.11778303565638337	-5.6156	-1.8355999999999995	-1.063200000000001	0.21257171771545003	-0.055001737018517405	0.3361076779205492	0.009883984752658836	-0.09879825780027307	-0.09454202271930345	-0.1508704925925559	-0.14543322555038962	-0.008914155015951483	-0.0012990311354457162	-0.0014573862903666246	-0.030137863119445107	-0.009653037477199256	-0.009251846594001023	-0.016417706696936207	0.001533185694724687	-0.010958608318405894	-0.00827503725161094	0.06638832653318483	-0.009804640933091413	-0.010670943355079565
01/31/2018	0.01129521931301447	0.08004270767353638	4.6248000000000005	-0.4449999999999994	-5.9826999999999995	-0.29747171771545	-0.2849982629814826	-0.22308155826799503	-0.019732692862938328	0.0431044992610472	-0.011715562164609672	0.020713924291081237	-0.002326741950476219	0.003832538736743319	0.004881275691284159	0.01183068283123534	-0.024925378235213458	0.005072724779749294	-0.009251846594001023	0.0027807835005608794	0.0009671180637748356	0.0004888208887612322	0.002775073967367092	-0.08830300923857948	0.0010504202646517413	0.02425381320644604
02/01/2018	-0.10845803886580363	0.4307829160924541	-2.0258000000000007	16.5432	6.498899999999999	-0.5317000000000001	0.6531	-0.217461400785397	0.0014660253189979766	-0.07568923079079592	-0.13798484603882333	-0.1886682748211267	-0.17820359135728836	-0.003373438433507351	0.0027097973841163636	-0.006216857532248099	0.009441591593346566	0.005692350621333553	0.012025368552934346	0.0168276878878153	0.007703456487358651	-0.0006482706810171379	-0.007001441445249057	-0.005183277061856284	-0.0006563833514299233	-0.014384266637192056
02/02/2018	-0.03775622349056107	0.3123746850421525	-5.0487	-8.041	-2.6007999999999996	-0.941	2.6431999999999998	0.3193174641561214	0.05032402940142289	-0.12410312662199718	-0.07983014086662266	-0.08422168708544268	-0.11671480546300916	0.003850969978088141	-0.01148332269166108	-0.03825586956398919	0.008286573679129106	-0.016509124592224644	-0.01690595207807455	-0.006391742960009772	-0.0037640696345798974	-0.021436645011316813	-0.020672990738491492	0.25081937876584526	-0.0220401911529855	-0.015873320523504653
02/03/2018	0.03823263590700776	-0.3993860620317822	1.2067999999999994	-13.441	0.5597000000000008	0.416	-3.4726999999999997	-0.1967809051294127	0.0	0.05132939380417856	0.19864883509715447	0.04341505993349026	0.14320512125757734	0.010605217623889182	-0.01148332269166108	-0.03825586956398919	0.008286573679129106	-0.016509124592224644	-0.01690595207807455	-0.006391742960009772	-0.0037640696345798974	-0.021436645011316813	-0.020672990738491492	0.25081937876584526	-0.0220401911529855	-0.015873320523504653
02/04/2018	-0.10299079255847765	-0.042116253737625176	-0.2375999999999996	-0.4935999999999998	-2.887600000000001	0.664550035034994	-1.3716	0.05882162038695604	0.0	-0.14406016291145374	-0.07935395791663336	-0.12470828923291732	-0.1603342306178135	0.008769892743036184	-0.01148332269166108	-0.03825586956398919	0.008286573679129106	-0.016509124592224644	-0.01690595207807455	-0.006391742960009772	-0.0037640696345798974	-0.021436645011316813	-0.020672990738491492	0.25081937876584526	-0.0220401911529855	-0.015873320523504653
02/05/2018	-0.1739821464557565	0.5533852381847866	2.6833	7.915500000000002	1.8497000000000003	-0.493250035034994	1.2391	0.4085849175008818	0.4651718979944307	-0.17890193841188573	-0.1664308633028435	-0.16475486712495782	-0.2192298739895744	-0.013777867695302017	0.004698743428316554	0.008701708221294346	-0.018863674311140777	-0.016509124592224644	0.0035518758667505423	-0.020358506959495593	-0.0077326200843198245	-0.04184256124518182	-0.039891501030396626	0.7682450067910249	-0.04054794606789258	-0.03138185980160468
02/06/2018	0.10870919363475373	0.2231435513142097	1.0872000000000002	4.613799999999996	2.7999000000000005	-0.02290000000000003	-0.5991	-0.1871404658440019	-0.22865255280203356	0.12782818333843693	0.13183139565470636	0.11536338428551957	0.21055402048362115	0.013738268047733666	-0.011645018842012078	-0.005494272410918821	-0.015935344299868426	-0.00045408907989674674	-0.013984161240157	-0.01096674002350273	0.0008082767979653294	0.017290591086863927	0.0258426920684105	-0.2189988833046912	0.021027196076415677	0.002518364432747333
02/07/2018	-0.01726188042679233	-0.4307829160924541	-2.9454000000000002	0.6924000000000028	-2.6834000000000007	1.7604000000000002	6.1173	-0.26359342718489565	-0.05628493227333031	-0.04652399887673031	-0.0340580297608053	-0.07001248103917806	-0.01478428406777077	-0.008640414880388534	-0.004367000942138155	-0.016513580977072895	-0.024005386401189988	-0.010338185261000277	-0.0152467290442857	-0.02504317812706791	-0.009171769988372325	-0.005014145306667217	-0.012675290474390977	-0.07801563304676495	-0.01170409229792746	0.03249326341943615
02/08/2018	0.0811541552631816	-0.18540322333136272	0.5637999999999999	-6.468900000000002	3.2809	-1.520005962094505	-2.2003	0.4819644770492104	0.13433449304187817	0.07717330757697916	0.07834532181289866	0.1065225778917516	0.06072044331474569	0.01733440754207285	0.00028060595902967833	0.003018948467226057	-0.025601087020049818	-0.008202180996367936	-0.022770214548360812	-0.009901874588974735	-0.001387132530362739	-0.038259085020510675	-0.042824270196394565	0.1878358359309913	-0.03337632904083687	-0.0902418700503338
02/09/2018	0.055463478112955045	-0.13883644485421565	0.49150000000000005	0.23930000000000007	-0.1871999999999998	-0.22645355695178948	-3.0125	-0.301856216778738	-0.12430032155014659	0.07767794872606082	0.0924925227042932	0.16994327602158155	0.09080036432649674	-0.01662565137941682	-0.0016012692149214303	-0.003428275008602988	0.01359360210902949	-0.007378812523525902	-0.019167908138088663	-0.03485830105220522	0.0004081799313786494	0.014825626559633598	0.016759861368134565	-0.1409880374165411	0.011532839437760956	-0.015376327757987696
02/10/2018	-0.013259114177465392	-0.21256144198367277	-1.8222000000000003	-0.6135999999999981	0.12759999999999927	-0.2268070913246416	-1.7228999999999999	-0.6296449874256922	0.0	-0.026889519305163923	-0.05231784855253707	0.11499306904646153	-0.0022024235552002835	0.001585394761254166	-0.0016012692149214303	-0.003428275008602988	0.01359360210902949	-0.007378812523525902	-0.019167908138088663	-0.03485830105220522	0.0004081799313786494	0.014825626559633598	0.016759861368134565	-0.1409880374165411	0.011532839437760956	-0.015376327757987696
02/11/2018	-0.058748244504604585	-0.5720103128051304	0.3804000000000003	-0.06920000000000037	-4.924199999999999	0.716266610370936	1.9844	0.690136641407074	0.0	-0.05464399028311906	-0.0433644132813118	-0.06419862709906579	-0.006636525112003966	-0.004442452478259583	-0.0016012692149214303	-0.003428275008602988	0.01359360210902949	-0.007378812523525902	-0.019167908138088663	-0.03485830105220522	0.0004081799313786494	0.014825626559633598	0.016759861368134565	-0.1409880374165411	0.011532839437760956	-0.015376327757987696
02/12/2018	0.09347498904342366	0.08004270767353638	0.8904000000000001	-3.0365000000000006	-0.1494000000000001	-1.5004	0.3273999999999999	-0.4089052296291822	-0.09007865572464113	0.06423504957587678	0.08103446761596622	0.07374441818560991	0.0990452165533533	0.0008392765908848841	0.0045769097909893475	0.011029691142265374	0.007631952512584306	0.005557234039318182	-0.01341444580449025	0.0035410204776891163	0.003259455297709407	0.013818684318076535	0.017187412186650874	-0.1263797579307031	0.013777808274581638	0.01696119875043056
02/13/2018	-0.03746655023882006	-0.08004270767353638	-0.12699999999999978	1.5939999999999999	5.7981	0.4069111618704721	0.6993	0.007015548596958965	-0.00967965278029359	-0.02736396325070256	-0.012531261586238074	-0.050854716997045996	0.029885212371670633	0.0010093994930581573	0.005172997389178313	0.002131109254622121	0.0036172634395033043	0.003537206007817595	-0.0041888252000763515	-0.0013474820970973411	0.0048693490141821505	0.0026095439836835155	0.004589496582539709	-0.025307795919752074	0.0018134900694439793	0.024806195011889187
02/14/2018	0.09916070330653604	0.027398974188114433	0.2666999999999997	3.938299999999999	1.5948999999999982	0.02945187750367176	-1.0617999999999999	0.21780197704371052	-0.1180155790495866	0.08859492089864762	0.29059373563874846	0.10540723398718746	0.17704575096471586	-0.00032969174121128865	0.01580464792636338	0.016608587793420337	0.015176747720833994	0.022541282919096517	0.005634724720996687	0.022828617794900197	0.007982947687855124	0.013313461230303858	0.018319509610678963	-0.2596446979217024	0.016860543137798167	-0.0041798286778407245
02/15/2018	0.06836178946590898	0.05264373348542195	-3.584199999999999	-8.747599999999998	-4.304799999999998	0.09043477260265485	-2.7217	-0.42933626533049374	-0.004879852089715753	0.014420859759191273	0.05501575843409068	0.004579466857966008	0.08771692298150402	0.00462571481481776	0.0021742354372049633	0.0005336812270879676	0.016979275688565387	0.005654114284922684	0.009109132103367834	0.012768220604942648	0.0044075881748305845	0.011996836229864805	0.01780157551279693	-0.006772622917817994	0.011174823292746439	0.03583681244927828
02/16/2018	0.006617573891698925	-0.10821358464023279	2.7368999999999994	9.602399999999998	-1.9194999999999993	-0.6238978119767987	2.0945	0.09240743004643237	0.008854492763005317	0.007690940208302521	0.02062634039988165	-0.0077290757608622085	-0.04353653258634971	-0.003297620434761415	-0.004976645266282276	-0.01335012203604613	0.025728093726153922	0.003297620434761228	0.022649599874152493	0.0066466970808747305	-0.008028302594180414	0.00037339249475554226	-0.0035767030768720787	0.017103293305697598	0.001083570470370887	0.004241552951410377
02/17/2018	0.08238285944358736	-0.08961215868968742	-0.6811000000000003	-5.705399999999998	3.0139	0.9224320353379869	-1.2333999999999998	0.14933362898403457	0.0	0.031180733889818235	-0.002867768669008619	0.057164271899173474	0.002130228739948059	0.0015953737554714868	-0.004976645266282276	-0.01335012203604613	0.025728093726153922	0.003297620434761228	0.022649599874152493	0.0066466970808747305	-0.008028302594180414	0.00037339249475554226	-0.0035767030768720787	0.017103293305697598	0.001083570470370887	0.004241552951410377
02/18/2018	-0.05179213694579943	-0.12337902116050437	1.8485	-3.5890999999999997	2.220999999999999	-0.0048320353379869285	3.2022	0.04317884331650301	0.0	-0.05290276334205579	-0.06169509413513907	-0.07272365402181256	-0.09284478614727831	0.0014834065311969324	-0.004976645266282276	-0.01335012203604613	0.025728093726153922	0.003297620434761228	0.022649599874152493	0.0066466970808747305	-0.008028302594180414	0.00037339249475554226	-0.0035767030768720787	0.017103293305697598	0.001083570470370887	0.004241552951410377
02/19/2018	0.06187369784654351	-0.0625203569813344	-1.9420000000000002	0.6908000000000001	-4.9856	0.35144581767189736	-1.7024000000000001	0.039143987992637186	0.0	0.021356543969248243	0.03337197470505959	0.02115864317526621	0.041618688283453054	-0.004566764343188804	-0.0003638510330068456	0.0017827510101380284	-0.01184877564496567	0.0010636765438309936	0.010058111873034292	0.0066466970808747305	8.060290980868579e-05	0.00037339249475554226	-0.0035767030768720787	0.017103293305697598	0.001083570470370887	0.004241552951410377
02/20/2018	0.01576770481620926	0.1495317339709641	1.6726	8.988700000000001	0.6448000000000007	0.15053422131855743	6.7822	-0.2049029221838392	0.020025354350496016	-0.0527450105987457	0.042971379878337324	-0.049215797808430994	0.057589691423516776	0.0	-0.012909192033700556	-0.013500419383655426	0.0018142520223793923	-0.0063191048598234545	-0.004165708407701807	0.00032310177987060484	-0.005657952371406844	-0.005858531424819624	0.0013342820915696052	0.05692999903767637	-0.008428543643469233	-0.002148390971232317
02/21/2018	-0.06459172166058558	0.0	-0.3982999999999999	3.7587999999999973	3.8727	0.5784199610095453	-5.0146999999999995	0.018823495833983017	-0.010382309915703214	-0.05203588558338801	-0.08745534814708922	-0.07040938549249681	-0.07506264687744846	0.0003597158283773622	-0.0034365589887599413	0.003586070971060451	-0.011344696153810396	-0.009483505204067377	0.0020078777307181994	-0.0029116811253357966	-0.004305274510751689	-0.005511689809003073	-0.0030194365784783628	-0.0285593019084609	-0.00437817090103465	-0.00440071341728121
02/22/2018	-0.0662611744490178	-0.08701137698962969	-0.8353999999999999	-7.327099999999999	-0.5893000000000015	-0.4957999999999999	2.2095000000000002	0.08164414521701335	-0.020765597952968617	-0.04466183687962122	-0.08836561274797727	-0.07524785795960505	-0.05016628153141767	0.0031121288322439543	0.005585933792276343	0.006008562892099167	0.014300273222414006	0.0067100504773511815	0.020011360513199072	0.01591033963634736	0.003737714597677133	0.0009731208529206725	0.00038310464624302654	-0.06713930283762837	0.002054654513663934	0.03788695299876377
02/23/2018	0.029165717614100473	-0.16430305129127643	1.9680999999999997	10.340700000000002	-4.5874999999999995	0.08738193118745796	-0.6032000000000006	0.12199461246365217	-0.039529376220987955	0.0612511211800264	0.06923386312581759	0.05882942679927001	0.06029562961058321	-0.002512889847799675	-0.0025180883360942374	-0.004634582946687615	0.008128374711999342	-0.0006117956392284185	0.013818183221004254	0.012674440896728534	-0.002842641508097099	0.01590124602558518	0.019732015283567605	-0.12683833447793846	0.01237521742765324	0.01684326945679615
02/24/2018	-0.04853551505640574	-0.07410797215372189	-1.7401	-4.028600000000001	1.9500000000000004	-0.5478819311874581	-2.0706999999999995	-0.16240251962128394	0.0	-0.027776707912220644	0.0005396830038035816	-0.04552465662990354	-0.04996413820592149	0.0012672059807606313	-0.0025180883360942374	-0.004634582946687615	0.008128374711999342	-0.0006117956392284185	0.013818183221004254	0.012674440896728534	-0.002842641508097099	0.01590124602558518	0.019732015283567605	-0.12683833447793846	0.01237521742765324	0.01684326945679615
02/25/2018	-0.015231994174317975	-0.31365755885504143	1.7722	-5.7163	0.6095999999999999	0.3942164602581616	-1.0722	0.04854078645788995	0.0	0.005096930580201331	0.051432996313415025	-0.01150238010961497	-0.029201497328594783	-0.0024960326061100077	-0.0025180883360942374	-0.004634582946687615	0.008128374711999342	-0.0006117956392284185	0.013818183221004254	0.012674440896728534	-0.002842641508097099	0.01590124602558518	0.019732015283567605	-0.12683833447793846	0.01237521742765324	0.01684326945679615
02/26/2018	0.0701155695269211	0.15415067982725827	-0.0008999999999999009	-2.9372999999999982	1.2450999999999999	-0.11828812398525412	1.5757800142842076	0.1376876179954385	-0.010612384565058641	0.028593799863910974	0.0022064311978144957	0.014073458945513137	0.031570605283397946	-0.0007790386018087625	0.0037410180425139217	0.00767039886124854	0.0122819534444778	0.003395248916154614	0.013629840629903356	0.004555100941375123	0.0017877462911913278	0.01168842126055658	0.013323256054166066	-0.04274419653858663	0.010620520611507978	0.015138307082542823
02/27/2018	0.03403466135921995	0.0	0.5243999999999999	-4.281900000000001	-0.9677000000000002	1.0394716637270922	1.6640199857157925	0.08092477286172262	0.03826203466171274	0.010242839998846343	-0.019943055051792946	-0.01003493414828964	-0.007600986714136226	0.0009589612355619	-0.011553498750655145	-0.014017353494661933	-0.021901465785761687	-0.017438578888667067	-0.005459253691468824	-0.01372802624399494	-0.006843203894567884	-0.012788286983878905	-0.012779657636784236	0.1626138617004318	-0.015362113184090198	-0.01815387031710891
02/28/2018	-0.031029544624018968	-0.07410797215372189	-0.9464	5.149600000000001	-1.4251	-1.2803058259211508	1.0439999999999996	0.057070358120032694	0.021375693325421552	-0.026614226338441682	-0.06535908957259551	-0.046147046995995075	-0.0443650623800389	-0.0016174669917600765	-3.792662715174089e-05	-0.0007977322904788586	0.004255877460241031	0.0007322878218252171	-0.022593913899539686	-0.024283576460424783	-0.0031931905791549586	-0.01115782419577016	-0.0066784352936632985	0.06558020539984666	-0.011609773234710907	-0.022852345559007503
03/01/2018	0.05182691361242675	1.1239300966523993	-1.0713999999999997	9.510699999999996	-2.3923999999999994	-0.09108489308173995	-2.6292999999999997	-0.1520463506463292	0.05098471290069939	0.019684608006907744	0.03322772178567579	0.025931521277887698	0.03221074675482072	0.001517513969597249	-0.0009714117348460505	0.0031020979226785705	-0.05108493514519452	-0.017579759613965074	-0.02839573794302197	-0.007352373615726826	0.0059687025649904635	-0.01341390789066299	-0.015271197976172601	0.12397707906403843	-0.012580521214808016	-0.03599853165908673
03/02/2018	0.012288355597357636	0.0246926125903717	-0.7319	-14.345399999999998	0.4470999999999997	-0.05055600432016999	-0.41569999999999996	0.14016548212344482	-0.05140527762287295	-0.01775236235935118	0.01328913771114415	-0.01980275655819902	-0.12549572708208068	-0.0006899482812506316	0.004333701257118072	0.003455700792619254	0.0029114741634224117	-0.00030011539144503274	0.00046696241801136296	0.003437835914340326	0.004067691908732379	0.005058756308713441	0.008922323410065047	-0.13716185424078864	0.004580478547731914	0.012581879156243758
03/03/2018	0.035731849968247076	-0.0246926125903717	-0.5386000000000002	7.5068	2.5913999999999997	-0.653953276676939	-0.4551999999999998	-0.21996934678118318	0.0	0.00043399309154779075	-0.009040701925830064	-0.0025743324806885015	-0.03357451587492477	0.0011396582259201229	0.004333701257118072	0.003455700792619254	0.0029114741634224117	-0.00030011539144503274	0.00046696241801136296	0.003437835914340326	0.004067691908732379	0.005058756308713441	0.008922323410065047	-0.13716185424078864	0.004580478547731914	0.012581879156243758
03/04/2018	0.001991105895115197	-0.1112256351102241	1.9359000000000002	-7.1511000000000005	3.9709999999999996	0.9247000000000001	-0.4306000000000001	0.6194616837371347	0.0	0.010967088049411267	0.01487152146973969	0.1022514933552946	0.03721618049671349	-0.0032604775887280853	0.004333701257118072	0.003455700792619254	0.0029114741634224117	-0.00030011539144503274	0.00046696241801136296	0.003437835914340326	0.004067691908732379	0.005058756308713441	0.008922323410065047	-0.13716185424078864	0.004580478547731914	0.012581879156243758
03/05/2018	0.005258633181218997	0.1625189294977747	9.1847	7.140200000000001	-4.265899999999999	-0.021935678078830567	1.8323	-0.3523348781407849	-0.016979614866640902	-0.015106361455511141	-0.012349114782582049	-0.047005255292832275	-0.05299747578784597	0.0012542100822857155	-0.00199783634252082	-0.005796589878968028	-0.008272983370069653	-0.0048141362702427415	0.023378487073198784	0.02102276646654122	0.001541394861626466	0.010971639144904621	0.010259856057700745	-0.04489271550045215	0.007862651720923708	-0.005295747413267549
03/06/2018	-0.07101743193558363	0.0	-10.7073	6.3930000000000025	-2.2582	-0.014864321921169599	-1.4752	0.017653946802012932	-0.004914699314820026	-0.043982022416570565	-0.07151090382255632	-0.03876793419283928	-0.12388632970597957	0.001636520778735561	0.010886583051581411	0.020127830065954644	0.0014595583373582244	0.00810014579907481	-0.0016736405580299873	0.0007998080887041681	0.005497184417228768	0.002635318442213652	0.0046019089065243435	-0.019952131263652806	0.0052076313386510975	-0.015569795644190698
03/07/2018	-0.0785471367703856	0.12883287184296854	-0.3376000000000001	-8.286800000000003	-0.6243999999999997	0.0021999999999999797	0.30299999999999994	0.2219143885968098	-0.003513266036468954	-0.081738345026932	-0.056295549617426666	-0.057623750165722076	-0.13595142421111905	0.00197705483324158	-0.006759093898354607	-0.015663604725172142	-0.017564118543498708	-0.017420520463737432	-0.008871272618585557	-0.02345816536801948	0.0005641749091817583	-0.0004839667770610845	0.002365196180630136	-0.03322564762832014	-0.000683667217440842	0.012414996892525565
03/08/2018	-0.05895745496877325	-0.022223136784710107	2.3901000000000003	34.968	5.828	0.9531999999999999	1.8155000000000001	-0.07640830264662313	0.01056537755077025	-0.06621615878437126	-0.05149752567153332	-0.05346141492674897	0.0002484780730886982	0.003415674579906407	-0.002704378508445515	-0.00030305785606410396	0.008784859607909645	0.0006296634656930422	-0.018921160010798133	-0.015839301610197865	-0.008008779610806066	0.004453176811945347	0.005331112194223664	-0.07116704796847895	0.003686262621911851	-0.009676504364609428
03/09/2018	-0.006134792063877015	0.11653381625595127	0.6209999999999999	-33.51440000000001	-4.070600000000001	1.2343000000000004	-0.2221000000000002	-0.5907812974701132	-0.02716015358007373	0.03393392071734702	0.05862339520955029	0.028533498429564014	0.029619103143061487	-0.004233980731929467	0.0014664089221447796	0.005597785181211901	0.019758750155772553	0.012925059282720142	0.020456315362950228	0.03094802862082524	-0.00040619034637862095	0.017229511513169093	0.019158068987394472	-0.12202418106237944	0.01286321981006644	-0.005881773030930404
03/10/2018	-0.051820168874078476	-0.31471074483969996	-1.0721999999999996	-6.3289	-0.21450000000000014	-3.0518	1.6063	0.4627753309944964	0.0	-0.059384336190974274	-0.05172983431723033	-0.0645685692533938	-0.04262253718112596	0.003517954645945026	0.0014664089221447796	0.005597785181211901	0.019758750155772553	0.012925059282720142	0.020456315362950228	0.03094802862082524	-0.00040619034637862095	0.017229511513169093	0.019158068987394472	-0.12202418106237944	0.01286321981006644	-0.005881773030930404
03/11/2018	0.07731083917048842	-0.10764623093868231	2.6294999999999997	-2.7907	4.901399999999999	-0.23429999999999995	-1.7115	-0.04383253367312534	0.0	0.05170379193826413	0.061184485056716476	0.04239003092789162	0.05794117086182826	-0.0013439323486381977	0.0014664089221447796	0.005597785181211901	0.019758750155772553	0.012925059282720142	0.020456315362950228	0.03094802862082524	-0.00040619034637862095	0.017229511513169093	0.019158068987394472	-0.12202418106237944	0.01286321981006644	-0.005881773030930404
03/12/2018	-0.03977472450001862	0.14792013007662197	-5.171	12.259200000000002	-7.635699999999999	1.1855	-2.2666	0.3911540572800112	0.016601991570461383	-0.03303910797992948	-0.05836399462615205	-0.03685572478420093	-0.043200116925222964	-0.0014854029518281296	-0.0006271179602812538	-0.0032726533450873063	-0.02001422628802718	-0.0020526650375458644	-0.010175850988699331	-0.010861742515381856	0.0021914703791015844	-0.001274779824276706	0.004207337417801327	0.07498580688456258	0.000403524116040721	0.05454166001647742
03/13/2018	-0.0011163062838122073	-0.05129329438755059	2.4069000000000007	-10.070800000000002	1.4288000000000003	-0.2612408594307678	0.1694	-0.1251487898160315	0.03295290716724286	-0.012949400486435003	-0.013852680478426471	-0.014253814619776678	-0.018018505502678472	-0.002504255394138291	0.0025739651365208616	0.0033570450916244887	0.012220111334775297	0.00204230862148691	-0.005127021251833064	-0.010816231309156876	0.004530019071750047	-0.006383924585162681	-0.011935846046270626	0.035484581925534275	-0.006746753428825691	-0.010678810105976488
03/14/2018	-0.10603201054485467	0.1690763300439344	-2.4771	2.4572	0.7537999999999999	0.4447408594307678	3.2935	-0.6580631638541847	0.015999909763482756	-0.1174206849767021	-0.0872130944789955	-0.11787326260571479	-0.1166473171924558	0.0029032379938153077	-0.0012521877201914222	-0.002655723434362045	-0.0007069850413650158	-0.0039016340871569355	-0.00923252000520236	0.0032900177727190894	-0.0017772037959851161	-0.005740941532719646	-0.0007850937653266499	0.052424153196575674	-0.002032934223220373	-0.04551476226161011
03/15/2018	0.003747589728110512	0.07490130817311735	0.27400000000000047	-2.1937999999999995	-1.8397	0.29269999999999996	-1.0471999999999997	-0.0701618676509912	-0.005742309534409906	-0.004874376667912905	0.020733165671376064	-0.006622517094375557	0.0033994367014633653	-0.0014670441696450162	-0.006626427624416564	-0.008466782996954247	-0.0023973670803272285	-0.007136925118243376	0.0009428033382210543	0.004424423440378078	-0.005106808002046936	-0.0007822719394123823	-0.0014226886378061465	-0.03785194633748512	-0.0004070832541458458	-0.0031582903700737575
03/16/2018	0.004506231178003972	-0.143894179660069	-2.5692000000000017	6.3897	4.2403	-0.22441999407653235	-0.9994000000000001	0.061626105388021823	-0.014038823644950238	-0.01589190596101453	0.005904365490144947	-0.011552717724272243	-0.007380107297621841	-0.0027292323140908894	-0.0014142660720839473	-0.0041655529193160845	0.007456433782149219	-0.005123155640354149	0.0157385406799726	0.018307518205192608	-0.0012197602650755868	0.0017020228353894495	-0.001568580884313775	-0.04879016416943216	-0.00040724903841216076	-0.013138855057963639
03/17/2018	-0.05186816625289126	-0.08701137698962969	2.1925000000000012	-1.450876493636577	-0.07310000000000016	0.09341603686136168	-1.5718	-0.3884829306088027	0.0	-0.08474423182086799	-0.0784337689746053	-0.07750600578206107	-0.061996645231330305	0.0030687400311669912	-0.0014142660720839473	-0.0041655529193160845	0.007456433782149219	-0.005123155640354149	0.0157385406799726	0.018307518205192608	-0.0012197602650755868	0.0017020228353894495	-0.001568580884313775	-0.04879016416943216	-0.00040724903841216076	-0.013138855057963639
03/18/2018	0.03802060863205092	0.1239159339250806	4.6693	-4.494323506363424	0.24889999999999946	-0.29519604278482936	-0.8881	0.4867957173890436	0.0	-0.025903431934568566	0.007197791672922449	0.03227253319255191	-0.033598475449691634	0.0014565773014716707	-0.0014142660720839473	-0.0041655529193160845	0.007456433782149219	-0.005123155640354149	0.0157385406799726	0.018307518205192608	-0.0012197602650755868	0.0017020228353894495	-0.001568580884313775	-0.04879016416943216	-0.00040724903841216076	-0.013138855057963639
03/19/2018	0.04830202346494161	-0.033152207316900384	-3.5795999999999997	2.8135000000000003	4.193600000000001	0.08923492395594101	0.6695	0.1903313514808609	0.05015409705842655	0.0330183843374634	0.04485291249462264	0.12846070115940056	0.07545055458855376	-0.013259954829660282	0.0019839692721337343	-0.0007224902961779911	-0.005483497768462797	0.003991601938458267	0.002162163004494566	-0.004505236904266852	0.0036548264033765265	-0.014306008195446474	-0.02233753640894065	0.18548111708432335	-0.010647111226448125	-0.02454006392687358
03/20/2018	0.032243794807964576	-0.10660973505825844	0.9344999999999994	-2.5696000000000003	-4.441700000000001	-0.620134923955941	0.9553	-0.2671831735175356	-0.014057049372668051	0.0008061309288898144	0.046529342486707925	-0.053851275962924716	0.05952963128819366	0.007011659577234368	-0.004215883512046936	-0.0075314292150987505	-0.006520428522938104	-0.00998786169686916	0.018040544313024043	0.02169490097363891	-0.00756808755244201	0.0014807014304167865	0.0030601879773577423	-0.04406946303449466	0.0013713660953378337	-0.009645826106564392
03/21/2018	0.0017721488153590315	-0.025317807984289953	-0.5676999999999999	1.0501999999999998	-2.4085	-0.7353000000000001	0.35949999999999993	-0.07354982429703183	7.325426772264443e-05	0.00814550675862602	0.0013910778189725193	-0.023006817516869893	0.0021887833635698684	0.002416742823389166	0.015835098521734814	0.022335706098027597	0.00786384271366014	0.014047124050149407	0.03205641611611654	0.02693398587909801	0.007811268358568851	-0.0018456884848019328	-0.004726571953385772	-0.01885801863439651	0.0009588385091845453	0.019073088716331732
03/22/2018	-0.022745667778083956	-0.02597548640326064	3.9188	-0.04650000000000021	3.0063	3.1058	2.1277	0.3104056888354463	0.09395856750848097	-0.04000767537246208	-0.032341964909691434	-0.04560041035121282	-0.036458747892525345	-0.00026223260181918774	-0.002412383228113768	-0.010861427731248874	-0.005902230717467205	-0.009483318034604338	0.01210544936615321	-0.013142825439194539	-0.002922080001270394	-0.025484890016140405	-0.02529592143685555	0.26760505141005675	-0.023970666246500905	-0.023753174684039813
03/23/2018	0.017168666535527066	-0.09662683568907138	-7.2157	15.715800000000002	3.2365000000000004	-0.2672000000000003	-5.182	-0.10676693115478031	0.02692712965168398	-0.0001538133635925476	0.02509907820383095	-0.029971988899142488	0.009029406719394117	-0.008794471770887791	0.013675503447733384	0.010680361249177484	-0.008678458906358877	0.00016863050987403483	0.0007245852066892766	0.02383811455594209	0.004137097768500214	-0.021189833248421053	-0.026410235288862438	0.06349363095690341	-0.01725643952797906	-0.024762188368846694
03/24/2018	-0.02410683569336669	-0.10697211955216801	3.8322	-15.4975	-2.416900000000001	-1.8993999999999998	0.5234	-0.2776685642685126	0.0	-0.02472785539028166	-0.05009860207796546	-0.002972506137897124	0.008391657636248162	0.01887183477316189	0.013675503447733384	0.010680361249177484	-0.008678458906358877	0.00016863050987403483	0.0007245852066892766	0.02383811455594209	0.004137097768500214	-0.021189833248421053	-0.026410235288862438	0.06349363095690341	-0.01725643952797906	-0.024762188368846694
03/25/2018	-0.020082357976573206	-0.016260520871780315	1.0082000000000004	-0.6343000000000001	-2.5878999999999994	-0.5348999999999999	2.5786000000000002	0.5898912264160177	0.0	-0.004096295290257679	0.0028337945194936154	0.0009507926585620718	-0.02396168201363391	-0.009372893796668329	0.013675503447733384	0.010680361249177484	-0.008678458906358877	0.00016863050987403483	0.0007245852066892766	0.02383811455594209	0.004137097768500214	-0.021189833248421053	-0.026410235288862438	0.06349363095690341	-0.01725643952797906	-0.024762188368846694
03/26/2018	-0.034289730439757804	0.3079667436232869	-4.257800000000001	0.07690000000000019	-3.4314	0.6325000000000001	1.3273999999999997	-0.18803182684951114	-0.09387864415886771	-0.06773385585767855	-0.0702702958443755	-0.06835932621830926	-0.06360695327963306	0.003718248441884539	0.0045689737847203205	0.00816360508281777	0.0007474109725897904	0.00415407459467243	-0.003192109500995244	-0.004722379101309571	0.007339630480713816	0.026795026112632847	0.037063732982584696	-0.16771226810070505	0.023128939626110068	0.008716954237362629
03/27/2018	-0.046929154213605884	-0.06213178110700657	1.0225000000000017	1.7782999999999998	5.876600000000001	-0.00030000000000002247	-2.6430999999999996	-0.17905634744404075	0.032162402172613236	-0.08480004299490229	-0.09439976607933609	-0.03660399471932119	-0.044769677054516066	-0.0017954937941463854	-0.006262642988189349	-0.010550709813621939	-0.003229132632320386	-0.009596193011150334	-0.0026193262938454254	-0.004284627824850951	-0.003300200202198067	-0.017427312133270867	-0.03372731068606605	0.06756531949576594	-0.014463497235816192	-0.08576289783156721
03/28/2018	0.015384606987570493	-0.10821358464023279	4.837999999999999	3.3632999999999997	1.5263999999999989	1.7859000000000003	4.4196	-0.24721331834787064	0.009378867688736525	-0.008561021607468966	-0.030145244323925624	0.00014706912881123912	-0.001272669595894449	-0.002405022315635867	-0.015011180504512112	-0.013983259327567943	-0.004455863015102146	-0.0063672478351151085	-0.007312112134966853	-0.014053200161536772	-0.007688921373397162	-0.002920874045064359	-0.010627743759942021	0.016310698824315573	0.0007069636208196783	-0.07975020919838638
03/29/2018	-0.10442953831296542	0.2174128766052248	-0.5302000000000001	-3.8846	-4.05	-1.8435000000000001	-4.6542	0.18272158219635104	-0.05625652021336447	-0.14518986825838898	-0.13874644144105197	-0.12220823833721539	-0.10532514184505626	-0.0005816319595030946	0.0003697401674260803	0.004927098242065497	-0.017006593475349163	-0.006214887550306969	0.012978672884280229	0.008825635981390079	-0.0006501950814234991	0.013675733119263178	0.018451766184560014	-0.1355948606069659	0.013338211082228213	0.031878440799592234
03/30/2018	-0.03915919977111493	0.09844007281325284	-1.2949000000000002	-0.030399999999999316	1.6377000000000002	-0.32580000000000003	-1.8013415054141617	-0.1893782333520475	0.0	0.02223216795470062	0.0336026932341742	-0.003811669956185426	-0.02289903277017391	0.00032038991726662585	-1.5088759628412163e-05	-0.0006535089693069374	0.00020978874350596755	0.0001180251180281644	0.012978672884280229	0.008825635981390079	0.0019493183560496397	0.013675733119263178	0.018451766184560014	-0.1355948606069659	0.013338211082228213	0.031878440799592234
03/31/2018	0.011974998931954417	-0.28768207245178123	-0.9346000000000001	-3.0700000000000003	0.10160000000000036	1.9869000000000003	-0.41475849458583847	0.10517488953482168	0.0	0.004580990041058719	-0.01693029944367641	0.005456420020285679	0.02006516619069565	0.0018272627205461398	-1.5088759628412163e-05	-0.0006535089693069374	0.00020978874350596755	0.0001180251180281644	0.012978672884280229	0.008825635981390079	0.0019493183560496397	0.013675733119263178	0.018451766184560014	-0.1355948606069659	0.013338211082228213	0.031878440799592234
04/01/2018	-0.018715591264196973	0.20947024941400016	1.745	2.4735000000000005	2.0090999999999997	-1.7821	1.7737	0.17931101764108437	0.0	-0.04343109493023434	-0.011948621320211572	-0.0546979532987959	-0.03611804648164174	-0.0009597217543764583	-1.5088759628412163e-05	-0.0006535089693069374	0.00020978874350596755	0.0001180251180281644	0.012978672884280229	0.008825635981390079	0.0019493183560496397	0.013675733119263178	0.018451766184560014	-0.1355948606069659	0.013338211082228213	0.031878440799592234
04/02/2018	0.034404525341518166	0.06187540371808753	-2.8493999999999997	4.7568	-0.39979999999999993	1.2168999999999996	-3.4489	0.038741492515277365	0.06753600610674271	0.01780127512661167	0.03483091896610002	0.031667265299632597	0.028283248569489494	0.00032000960301890814	0.011857179457136269	0.013695062244562628	-0.017531965047308695	0.0025716320453659236	0.012978672884280229	-0.028457204814035464	-0.0017867299482449417	-0.022590592580476354	-0.02934074796668007	0.16786266334149236	-0.020288100767894335	-0.05265295072581466
04/03/2018	0.051223343608237215	-0.08338160893905089	-0.6678000000000002	0.5579999999999998	-3.6218000000000004	-1.3893999999999997	6.7284	-0.013004493636484149	-0.05125147192413593	0.07589183715751702	0.1196495120551413	0.10845465971744284	0.06337588629749025	0.00023994001614740536	-0.006394864034553471	-0.010663213332358534	-0.002789759869972208	-0.00979677801744927	0.012978672884280229	0.005693515301011587	-0.0026045920633563646	0.0125359346035534	0.010582471691204631	-0.1128207702871955	0.01061806535632126	0.05789973021956474
04/04/2018	-0.08422475134608831	-0.07913732055872424	4.9752	-8.099499999999999	-0.7961	0.8317072263432069	-2.0576999999999996	0.27071972278421264	-0.02255699937586131	-0.0912304286547263	-0.12717103927155549	-0.10657302267728119	-0.07307598031806606	0.0004597241735975772	0.0003375932633442602	-0.006109687555755361	-0.004634704144374169	-0.00866116380721671	-0.04413569861792954	-0.0009466709447920607	0.0006517842824844688	0.011500105825438922	0.015551562415428322	-0.05054525794823128	0.007016587866302437	0.0700414064002679
04/05/2018	-0.006201123249208962	0.0899482366629396	-3.5289	8.1878	0.05729999999999985	-0.733407226343207	-0.8079999999999999	-0.16544021603451764	-0.019429205267586735	0.007041359382845336	0.006053608784069908	-0.011690153100515133	-0.020423758786569657	0.0016971491973928545	-0.004977903021346819	0.007503568705050423	-0.02452568026974955	-0.005268002040510922	0.007542651538403611	0.002837328511293258	-0.0030997659211245976	0.006839366240059874	0.005287775815705942	-0.05745169477585721	0.007106558160424825	0.06339653205927398
04/06/2018	-0.02605036291211249	-0.010810916104215362	-0.6627000000000001	-1.1861999999999986	3.5633000000000004	0.4154170176156558	0.0281	0.3294698356201424	0.041788237098782766	-0.0343675466649902	-0.051465151389621155	-0.03985172980867835	-0.01634508900051923	-0.0014373985565462818	0.004857882917835177	-0.003497508394159521	-0.002272778400612907	0.005246200348699048	-0.0004509582940013246	-0.023894096293415323	0.0033440755440670156	-0.022164022802027894	-0.02481388899683168	0.12631162289648667	-0.016802411536971817	-0.021223235165217957
04/07/2018	0.04056977475593193	-0.09097177820572666	-3.5444999999999993	-1.4315999999999995	-2.2719	0.5538829823843442	-0.9718	-0.4166538075755035	0.0	0.0397855831135594	0.02707052808075172	0.023719920990804222	0.04825497550265734	-0.001445469764367159	0.004857882917835177	-0.003497508394159521	-0.002272778400612907	0.005246200348699048	-0.0004509582940013246	-0.023894096293415323	0.0033440755440670156	-0.022164022802027894	-0.02481388899683168	0.12631162289648667	-0.016802411536971817	-0.021223235165217957
04/08/2018	0.016137149126016936	-0.13473259397015713	2.0005999999999995	-9.426200000000001	2.3013999999999997	-0.48139999999999994	2.3926	-0.10267303369605951	0.0	0.03867515803411514	0.01206349830998299	0.025360954058713525	0.014526384754047328	-0.002840038714209377	0.004857882917835177	-0.003497508394159521	-0.002272778400612907	0.005246200348699048	-0.0004509582940013246	-0.023894096293415323	0.0033440755440670156	-0.022164022802027894	-0.02481388899683168	0.12631162289648667	-0.016802411536971817	-0.021223235165217957
04/09/2018	-0.036655607100959386	0.12062798778861472	1.4871999999999996	5.6782	-1.3293000000000004	-0.2036	0.8382999999999998	0.27019473520520254	0.004580278053748277	-0.004960988074131478	-0.023047427118252806	-0.017219824174189213	-0.02854278672758337	0.0007481082037106433	0.002487470282895643	0.006813092842418378	0.02831353721235974	0.01634790059395641	0.024945614236231428	0.021845722458153638	0.0032517710142841716	0.003331017352751431	0.006064076294403975	0.012945164592037095	0.005210912432024095	-0.03273862745320688
04/10/2018	0.009412446405518082	-0.07061756721395307	4.6947	8.4126	-2.1005999999999996	-0.8081	0.4469000000000003	-0.3329419510603362	-0.03140407088998087	0.03868004143123294	-0.0063423418085406524	0.00015450514675174887	0.09652682497355425	-0.0001995076478700261	0.0024589042990958987	0.0050493704875855805	0.021877365924674486	-0.0028352056794780367	0.03572322817020179	0.03228089105975407	0.0028366514138040977	0.01658852125511512	0.021933595824481955	-0.06157247557325807	0.015471770048937294	0.05061986547098751
04/11/2018	0.01935280654829974	-0.07598590697792229	-1.5439999999999996	-5.9812	-3.0574	0.19374295210989922	-4.7737	0.32661023158144076	-8.9206836593414e-05	0.038587470960369075	0.034644881462679855	0.0923154432902854	0.10975439753426741	0.002897470296619579	0.01020424595791436	0.0059418381564291245	0.014620265425966394	0.002255930829552888	0.028870284856080453	0.020108017434451675	0.0008898597035846556	-0.005540619488903609	-0.004913903113987317	-0.011299555253933224	-0.004435826513834229	-0.01244997340341758
04/12/2018	0.12412691058461078	0.23361485118150505	-0.6279000000000001	3.0503	2.5463	1.1210570478901007	5.9861	-0.2563275668688405	-0.03168389561364893	0.13534925604074388	0.08925830127118761	0.15305913921080583	0.11187634394099355	-0.003424000669276702	-0.013718820087651906	-0.012629409416901272	0.00042435377250793493	-0.00406434691352775	-0.01803350299059936	0.0038840801742603404	-0.0032396561905376486	0.008216880187238651	0.011000360176581125	-0.09043079902023132	0.005541715484711496	-0.02302582300698841
04/13/2018	0.0008501629568637981	0.030771658666753687	0.35919999999999985	-1.0510000000000002	4.508699999999999	-2.3792	-5.404999999999999	0.20713098342789316	-0.016828352194728557	-0.0004180379841765003	-0.03126428875736753	0.014761592428613302	0.05056896682814305	0.002068420951451975	0.00839946157249205	0.011315384261354033	0.0224898722478164	0.003420314389092738	0.02406422302281719	0.0041660527447273665	0.00032443831901116105	-0.0028908218745016256	-0.004203369481695418	-0.06018529161893582	-0.0022130022862842935	0.02106330972825976
04/14/2018	0.011368824519276899	-0.3610133455373301	-2.2193	6.2040999999999995	-3.6519999999999992	1.481601766479249	3.2828	-0.2661440784165574	0.0	0.017588258335763385	0.007470811536012256	-0.009294146669918901	0.03806475502436957	0.0008715835803456123	0.00839946157249205	0.011315384261354033	0.0224898722478164	0.003420314389092738	0.02406422302281719	0.0041660527447273665	0.00032443831901116105	-0.0028908218745016256	-0.004203369481695418	-0.06018529161893582	-0.0022130022862842935	0.02106330972825976
04/15/2018	0.04203654695206893	-0.09097177820572666	1.2612000000000003	-13.419199999999998	-1.4596000000000002	0.525598233520751	-0.018199999999999994	0.16588799730894177	0.0	0.05852349885983088	0.04453024406289963	0.07663185165355452	0.09662366510699982	-0.0011649507314365933	0.00839946157249205	0.011315384261354033	0.0224898722478164	0.003420314389092738	0.02406422302281719	0.0041660527447273665	0.00032443831901116105	-0.0028908218745016256	-0.004203369481695418	-0.06018529161893582	-0.0022130022862842935	0.02106330972825976
04/16/2018	-0.033008077238021016	0.040821994520255256	2.2217000000000002	5.7796	0.8717999999999997	-0.9413	-1.5576999999999999	0.053130229967375264	-0.01531652839927089	-0.03942600498614368	-0.02849867134155204	-0.02858948898717506	0.0030581063588206447	-0.0010119257809472401	-0.00020058466783190454	0.001056156409309672	0.015670415477179844	-0.002192818326618884	-0.015561837145529722	-0.016769370359485336	0.003965850368056578	0.008076322362107646	0.007041774440571302	-0.05005460482298396	0.004834597440734001	-0.03087050933794977
04/17/2018	-0.019621249049565748	-0.013423020332140823	-3.6048	6.145199999999999	-3.0040999999999998	1.2627	3.1797999999999997	-0.15391481821567776	-0.020885852716551412	-0.016277789769017836	0.03516349602335378	-0.009640819087528063	0.03409055598699684	0.0009658603219218401	0.001180642064781523	0.006546032252447542	0.010137984033762315	0.008283773010103523	-0.0047301145510481035	0.0040684151649204026	-0.0008080808520534444	0.010605144127270982	0.020930901876383246	-0.08241064590369307	0.007276753465687236	-0.012161196797126905
04/18/2018	0.032535917371827594	0.013423020332140823	0.9431999999999998	3.528399999999996	5.670599999999999	0.5933	-1.6794999999999998	0.13775926937017413	0.007086287939410463	0.042616842782600806	0.051813367833789314	0.07617757760706767	0.13173804861311744	-0.000948819432306864	0.0014015938933553684	0.024235440818471066	0.021855649270787758	0.004589142134456381	0.027779564107075494	0.028755501362184077	0.00032331070440050347	0.0008310203745827138	0.0024674764416356965	0.022691411202070633	0.0032777958874472546	0.019482924518039013
04/19/2018	0.01590653872458958	0.02631730831737311	-4.3226999999999975	-1.1054999999999975	-1.8539999999999994	-1.432	5.610799999999999	-0.2492100990999755	0.010075962454869303	0.07892965763771276	0.04403837758166951	0.11077147612449864	0.07336860058584271	-0.0004251065587577104	-0.002879472404486272	0.003216837153475982	-0.004631540407543433	-0.005229675079748475	0.015076338864078664	-0.002047682447248178	-0.0023463743116543256	-0.005742577941307836	-0.008571418061288583	0.02281467776617152	-0.004235847011162086	0.022682687828512016
04/20/2018	0.0643764239935507	0.06291382541056922	1.6751999999999985	-3.5726999999999993	1.4944999999999997	1.0679658941481813	-6.8900999999999994	0.4287513052015819	0.013868099898174169	0.08086315915345033	0.061224336193864914	0.15468410348377443	0.011777894961391588	0.0011555869096049757	-0.006838487586112052	-0.007617521551735784	-0.001493623283352008	-0.010714810003006114	-0.0030775430726253106	-0.0005858230981834467	-0.00462794639182651	-0.008573180471046271	-0.015940658787407358	0.056043897146148325	-0.00783563016508726	-0.033340922184636135
04/21/2018	0.00560836262753206	-0.024692612590371255	2.7550999999999997	-4.9026999999999985	1.1910000000000003	-0.06858402770170469	0.7724999999999999	-0.564725441326376	0.0	-0.01690792515356332	-0.0433803696467967	-0.05716165896536461	-0.08496173804093576	0.0006768962364283272	-0.006838487586112052	-0.007617521551735784	-0.001493623283352008	-0.010714810003006114	-0.0030775430726253106	-0.0005858230981834467	-0.00462794639182651	-0.008573180471046271	-0.015940658787407358	0.056043897146148325	-0.00783563016508726	-0.033340922184636135
04/22/2018	-0.010523296290323003	-0.11934675763256619	-3.6496000000000004	8.024299999999997	2.5166	-0.1297532632511803	0.006300000000000194	0.1712788459438186	0.0	0.026833792310268834	-0.014609292674903074	-0.003566068337708783	0.02301051123612652	-0.0028247671912306265	-0.006838487586112052	-0.007617521551735784	-0.001493623283352008	-0.010714810003006114	-0.0030775430726253106	-0.0005858230981834467	-0.00462794639182651	-0.008573180471046271	-0.015940658787407358	0.056043897146148325	-0.00783563016508726	-0.033340922184636135
04/23/2018	0.01448370639301011	0.05480823649499511	0.8982000000000001	-0.6407999999999952	-2.1113	1.237071396804704	-1.4393	-0.26734166530739634	-0.013042705464789695	0.03272651878840982	0.036643033820613624	0.007628345321259639	-0.010343981170373162	0.0016559325724360562	-0.008665350574180941	-0.02941423395650755	-0.04789275277708249	-0.005021003493103748	-0.0010726737418993437	-0.009568042375974528	-0.006449791718597803	5.6175251820889116e-05	-0.002846084427508444	-0.03251339973595435	-0.0013810249398362728	-0.023954702718794074
04/24/2018	0.08235318606581998	0.21511137961694526	1.7944	9.471099999999996	-1.8769	-1.572141785607837	6.5931	0.1493317707772155	0.03461015357803332	0.09722577919430542	0.08513064020356875	0.06419646742795368	0.056387919671779585	0.006904028058763358	0.004157916188431976	0.0063267628318595115	-0.007224896408475345	0.010360550261869328	0.01755364220963962	0.0007392622499757806	0.0019638333780608863	-0.01347089561834558	-0.021242871024400145	0.09786616274833504	-0.009581410521266598	0.00031757316995406626
04/25/2018	-0.09193213313330872	-0.055262678675049415	-2.867200000000001	-14.947399999999998	-5.0202	-0.0376582143921631	-2.9584	0.044233211359350655	0.007859868711763363	-0.1403687729818115	-0.13556279090956647	-0.1549420872922234	-0.12999086964990614	-0.012973437580316223	-0.005441923676129612	-0.010166279562960678	0.003848875169328636	-0.022036169828464125	-0.027666315190477242	0.005012541823544936	-0.005903108065916901	0.0018354334726682353	0.0007509796490374754	-0.010039125028328488	0.0001395186608466048	-0.00982017986734629
04/26/2018	0.048088261879939864	-0.18687737332981547	3.847300000000001	13.453999999999997	8.6135	-0.21825758356590502	-1.1812	0.06972451685591041	-0.013044691563879995	0.07418840800168791	0.05976113239994163	0.0627021343409025	0.09970939254867428	0.007838656040936007	-0.004795590891635726	-0.0024669871748468353	0.00809959961837503	-0.00347436359700648	0.02145141915333504	0.002643561533649752	-0.0047807542423957405	0.010380129158368057	0.02061972582240834	-0.09396579241833125	0.008058957052819338	0.0169211341066422
04/27/2018	-0.032239596826002526	-0.027779564107075494	-2.7195000000000005	-2.3160000000000025	0.11819999999999986	0.071257583565905	2.7649000000000004	0.3974987616974772	-0.008531753986490087	-0.024091171400104194	-0.05191029978287176	-0.04625324592293356	-0.03711168937466791	0.004527487017726514	0.0054529065741482086	-0.0004844374564885179	-0.01491688753245235	0.008106358869772734	-0.0007961783860066518	-0.001027221456530114	0.002228367199492126	0.0011130162199064486	0.0010070645673021517	-0.0524606854015075	0.0020736856812355597	0.02967988155444612
04/28/2018	0.03942911098764057	-0.07302513501489027	0.6268000000000002	-13.872999999999998	-5.6594999999999995	-0.3248	-6.242900000000001	-0.22825320470516264	0.0	0.05509129132979229	0.04287031029855104	0.05952681283679376	-0.012060634177650797	-0.004806633711125632	0.0054529065741482086	-0.0004844374564885179	-0.01491688753245235	0.008106358869772734	-0.0007961783860066518	-0.001027221456530114	0.002228367199492126	0.0011130162199064486	0.0010070645673021517	-0.0524606854015075	0.0020736856812355597	0.02967988155444612
04/29/2018	0.00752365603500138	-0.15288885000683594	4.3966	3.599800000000001	4.081999999999999	0.4777492916104198	3.2656	0.1850090387557204	0.0	0.00758149860749846	0.008727575305134572	0.01033533675093437	0.018861505900797937	-0.0013207495244814882	0.0054529065741482086	-0.0004844374564885179	-0.01491688753245235	0.008106358869772734	-0.0007961783860066518	-0.001027221456530114	0.002228367199492126	0.0011130162199064486	0.0010070645673021517	-0.0524606854015075	0.0020736856812355597	0.02967988155444612
04/30/2018	-0.01913601158361189	0.10863384100279516	-6.1226	2.939199999999998	-6.7006	0.26426721828745836	1.1246	-0.492380951786505	0.006349831947857876	-0.02790422490255562	-0.03412350597178282	-0.04073711590354814	-0.04668576703434546	0.000904386033143815	-0.00652425790886646	-0.010852130447313257	-0.005249626585765554	-0.011824963328084692	0.007801692464068921	0.006585229036297768	-0.004296107070249411	-0.008221243907144071	-0.007658053761323558	0.03318747458993254	-0.005817190919517934	-0.0006123167593923284
05/01/2018	-0.013240162129246613	0.16251892949777513	7.057600000000001	0.25590000000000046	5.756	-0.5991165098978781	0.3489	0.27548305610411417	-0.0007211651228993254	0.005491436865558974	7.409627101129246e-05	0.004131378524551421	-0.012748868829956628	0.004565508784444027	-0.008811773392871203	-0.010172927540887056	-0.01928407090581974	-0.011049467687439751	-0.014194043436035031	-0.01884625862483169	-0.00706246963612539	0.0025458022179103423	0.011498125175277707	-0.02800946949317984	-0.0011118833668088968	0.020276232686486928
05/02/2018	0.01273898413400154	0.012422519998557036	-4.0793	9.516099999999993	-0.3214000000000006	1.1710287510912065	-3.8311	-0.05975650216469486	0.014802395920991307	0.019895408394192238	0.02058952623092125	0.020802854977175406	0.024768473613013597	-0.006023145177481152	0.0008509627508193063	0.012826795243350286	0.014131477772338918	0.0012511312080087933	-0.023110698144402697	0.009320283461007328	-0.0035081893648400697	-0.007231903167589593	-0.005624922908362251	0.03051730779814399	-0.004180608095554206	0.004092690390961273
05/03/2018	0.05353711335183142	0.12733942237660179	-4.0295000000000005	-6.843799999999996	-0.12839999999999963	-0.9575287510912066	3.9047	0.06550064573972403	0.0026376289636096395	0.12615675423212735	0.06315752019366094	0.029105727497973383	0.0674618942095071	0.0005101639500917857	0.005426032219653543	0.0034200572863603007	0.002304842225080428	0.008171933071690063	0.004229489898651906	0.007920252608758283	0.003091192569672885	-0.0022562397993910466	-0.0001505121932776632	-0.0043928530007351085	0.0001396355514380332	-0.05705100587085532
05/04/2018	-0.004433110092671555	-0.06744128079553269	5.4312000000000005	-4.932899999999995	-3.7614	2.4005999999999994	-4.6329	0.4427985209271448	-0.01642935794165712	0.007770446721023561	0.04439221357665968	0.012333378052819782	-0.0682207635306904	0.0005890207900294828	0.001857944004247436	0.006013057493710949	0.006563500655046184	0.00952157245305063	0.017544309650909362	0.01824022776384915	-0.002338400931931217	0.012729831933829594	0.018735170663079614	-0.07372101268289777	0.008342651279025226	0.03332838632446755
05/05/2018	0.016094291280031925	-0.03550668845690996	-1.9422000000000001	-4.841	3.6643000000000003	-0.8560999999999996	3.9913999999999996	0.08844114148150073	0.0	0.03808306110112181	0.051802083534748355	0.010731298261173722	-0.017035534955756937	-0.0022828851253048348	0.001857944004247436	0.006013057493710949	0.006563500655046184	0.00952157245305063	0.017544309650909362	0.01824022776384915	-0.002338400931931217	0.012729831933829594	0.018735170663079614	-0.07372101268289777	0.008342651279025226	0.03332838632446755
05/06/2018	-0.02084332322528404	-0.06213178110700612	-1.4744000000000002	0.31468932696212715	1.2401000000000009	0.9191000000000003	-0.22646861435642096	-0.4666893844931588	0.0	-0.029607438159636956	-0.03411451056232284	-0.03792009418782019	-0.04138521616285473	0.0009209997611124305	0.001857944004247436	0.006013057493710949	0.006563500655046184	0.00952157245305063	0.017544309650909362	0.01824022776384915	-0.002338400931931217	0.012729831933829594	0.018735170663079614	-0.07372101268289777	0.008342651279025226	0.03332838632446755
05/07/2018	-0.029620918352255998	0.17589066646366414	4.6153	0.6682106730378727	-4.086100000000001	-3.545	-3.0627313856435787	-0.23455184248440553	0.00121247267467528	-0.04992641053572555	-0.04111916759559886	-0.04552607830809427	-0.03126851246045348	3.5097588849395886e-05	-0.0002206405432145786	-0.0034055891795365945	0.0016778786496765008	-0.0001535643382748475	0.017544309650909362	0.014667404279027352	-0.0031823157247508893	0.003451995069662317	0.007762534573156898	-0.001355013757459389	0.0016602106746397283	0.029087597928629805
05/08/2018	-0.014853160263395893	-0.06669137449867213	-0.4952	0.43840000000000057	5.4692	1.7475999999999998	1.5889	0.5510303960899021	0.004222822602874654	-0.0011522520682465398	-0.03243463872275676	-0.022679066596074215	0.09612137050690883	0.004884580101173232	0.0003195325722167297	0.0006189583493014794	0.000997157669504034	0.0016988632665215775	-0.007924291013196694	-0.027371487367061853	-0.004876827962103869	-0.00026569121971942167	-0.000937132282686548	-0.0027155481724827624	0.00041462235408484815	-0.002645766621831136
05/09/2018	0.009737145897986466	-0.035091319811269894	0.41429999999999967	-1.3628000000000005	-6.656499999999999	-0.1856	1.6080999999999999	-0.33026967114484496	-0.018256471446567835	-0.0007733155917959422	-0.0161812027918824	-0.014761287897191694	-0.040405650252525405	-0.0016078859768011043	-0.001453936732043637	0.0005397586985194103	0.004899357920414182	0.0017178468776100075	0.04534250593157374	0.03329116638736185	-0.0010963526293192583	0.009635604216150284	0.011340373592384267	-0.09178140306981053	0.005786734252129833	0.01603132129035867
05/10/2018	-0.030623348131564754	-0.04879016416943216	-0.9189999999999999	1.9953000000000007	3.1170999999999998	1.9324000000000003	-2.4366	0.38534291719391334	0.0010001251711662107	-0.033794587897070016	-0.046834418699413405	-0.056166220708792514	-0.044773110807969196	0.0008292330070292776	0.0067418032998185495	0.01366931224377943	0.02371381069489331	0.012493779906144198	-0.00012887428331520567	0.002806625474119251	0.00538585834439384	0.009327000979503453	0.010152532653220803	-0.014259153416671388	0.010114903077965032	-0.005981631527727238
05/11/2018	-0.06893608685025221	0.2231435513142097	-1.0593	2.6053999999999986	1.8546999999999998	1.4573	0.16999999999999998	-0.3257435297361848	-0.007253200848447716	-0.06782360483556804	-0.08892699406681537	-0.101653078708564	-0.11016326931506093	0.000908369539249988	-0.0017418308769823199	-0.003102839368841259	-0.009662104795687299	-0.0036234079089734195	-0.0028394443444943462	-0.009433368088891392	0.0023472221355843037	0.0017061751151761229	-0.0015794647045392907	-0.04482976295333474	0.002173618570776803	-0.01306776736444526
05/12/2018	0.007482458884872756	-0.18632957819149354	-0.6385000000000003	-4.992299999999999	-0.7056999999999998	-4.6734	0.4736999999999999	0.21058570573841973	0.0	0.009463770464343213	0.034161149282164516	0.01706221463304608	0.025128656671274285	-0.0011480770971783057	-0.0017418308769823199	-0.003102839368841259	-0.009662104795687299	-0.0036234079089734195	-0.0028394443444943462	-0.009433368088891392	0.0023472221355843037	0.0017061751151761229	-0.0015794647045392907	-0.04482976295333474	0.002173618570776803	-0.01306776736444526
05/13/2018	0.025429678540943357	-0.20842387432174325	-0.7657999999999996	-2.9588	0.3422000000000005	0.734	-0.42999999999999994	-0.5266843053967114	0.0	0.06687454786345182	0.018892543562511577	0.06798260392234673	-0.032722755990867824	0.002145334721587965	-0.0017418308769823199	-0.003102839368841259	-0.009662104795687299	-0.0036234079089734195	-0.0028394443444943462	-0.009433368088891392	0.0023472221355843037	0.0017061751151761229	-0.0015794647045392907	-0.04482976295333474	0.002173618570776803	-0.01306776736444526
05/14/2018	-0.0008199198543366037	0.15219181534192527	-0.5263000000000004	5.7121	-2.4051000000000005	-1.4918	-0.019199999999999995	0.07022466332667543	0.0026045398981834333	-0.00402578474612536	0.021389707643878708	-0.006524777528023329	0.02981219757212905	-0.0019755359327442933	-0.004405962764136184	-0.008676582616570006	0.0040548006274079285	-0.013626284747626727	0.01028683367087524	0.004516592011139409	-0.0013405950897577013	0.0008831316934818645	0.0016972138014530458	0.021892977610236564	0.0014916268275184663	-0.03065853925911277
05/15/2018	-0.023964455944950558	-0.04820210181787754	0.6886000000000005	-5.244400000000001	-0.6856999999999998	0.6036278681840745	3.0244	-0.01976048904824257	0.02566100006624983	-0.03012279726756617	-0.054493057684309676	-0.05880180898570736	0.012256420836975757	-0.00012984353871867246	-0.017642343433564633	-0.015674875706908065	-0.013760270497939153	-0.014761640612579896	0.009802128002462496	0.0046364677367431995	-0.007490041327998798	-0.006865679959648929	-0.010947989614336961	0.12352402224826697	-0.008709908083761597	-0.027043251773767985
05/16/2018	-0.016772505153031858	0.04820210181787754	4.4948	5.1530000000000005	4.9048	0.21327213181592558	0.7021999999999999	0.11680390419418618	-0.015065830276634551	-0.002572156293197736	-0.004384777670740192	0.02193524626965976	-0.029215561044802385	-0.0011893519434677264	0.0001549630803561186	0.006800246753091432	0.005077235492807475	-0.005791284563307464	-0.009546308098278722	0.0012607692361363831	-0.0025374284104165146	0.004052336187627681	0.005996322923040864	-0.08632808348849741	0.004500519018114879	0.008060920527956483
05/17/2018	-0.033351508653789	-0.08594242980072453	-4.6586	-1.3829000000000002	-4.548799999999999	0.952	2.4749	-0.05950843500839831	0.0035076774285963674	-0.049865853063250754	-0.04775930480923751	-0.06774169572249533	-0.045966332815855715	0.00023998320232758278	4.6484241850386354e-05	0.0033402648408178415	-0.00720718345701421	-0.000740300416297579	0.024009240199168502	0.000559832065006205	-0.001101554998478388	-0.0008562100552644836	-0.004097868599199472	0.0007448789916106868	-0.0012254069203097018	-0.006794884348160224
05/18/2018	0.01916818806214593	0.012739025777429802	-1.8062000000000005	0.3250000000000002	3.154699999999999	-1.5549	-6.7916	-0.20419331913718786	0.0012839279046784613	0.031765130217443094	0.024433101566745385	0.019270352112926936	-0.041687937631145644	0.0009194024532118435	0.001741601087316802	0.0006265797771072279	-0.012906849672872589	-0.004374455249850584	-0.02158220956410606	-0.00336370324162516	-0.0019518824884119934	-0.002635697537312076	-0.005139509914220852	-0.0007448789916106868	-0.0034118081543370593	-0.0275064194512451
05/19/2018	-0.00045944546105758377	-0.21056476910734956	7.1576	-3.9832	0.6210000000000004	1.4232999999999998	2.6317	0.06880724536394878	0.0	0.0031102614965599074	-0.005431571385125622	-0.005277803743762133	0.06481854167424039	-0.0007494491899500454	0.001741601087316802	0.0006265797771072279	-0.012906849672872589	-0.004374455249850584	-0.02158220956410606	-0.00336370324162516	-0.0019518824884119934	-0.002635697537312076	-0.005139509914220852	-0.0007448789916106868	-0.0034118081543370593	-0.0275064194512451
05/20/2018	0.031752449589800946	0.0752234212375873	-1.0979999999999999	0.2639999999999999	-2.4335	3.946	-4.1607	0.15683816178902488	0.0	0.026687613611694694	0.031840539809828705	0.03418159180510455	0.031464301834804864	-0.0012433252896882339	0.001741601087316802	0.0006265797771072279	-0.012906849672872589	-0.004374455249850584	-0.02158220956410606	-0.00336370324162516	-0.0019518824884119934	-0.002635697537312076	-0.005139509914220852	-0.0007448789916106868	-0.0034118081543370593	-0.0275064194512451
05/21/2018	-0.011133904756123414	0.056352936551131716	-0.08520000000000005	-0.5071000000000001	-1.3518000000000003	-1.3222	4.0241	-0.18528079347762239	-0.006751140268626998	-0.022830253119501265	-0.03785180184686965	-0.027004943171803963	-0.03497020702686093	0.003848988337425468	-0.0003403412727589483	0.004048084814503472	0.026434605049249882	0.01551060175661334	-0.0005104645338001035	0.014356647729231398	0.0016126982233099496	0.007359590175901154	0.005704434214905518	-0.02566178551448317	0.006404600484741785	0.02733064664443763
05/22/2018	-0.0458394168434193	0.05334598070529273	-3.1278	3.8565000000000005	3.0219000000000005	5.365300000000003	-0.7828999999999999	0.34884670369797854	0.0008067413973643633	-0.07647729860128383	-0.04433355543597628	-0.05429490215559052	-0.10351513702655701	0.0	-0.001130144794286636	0.0020995128010534714	-0.0015108786113451345	0.0067791621478363595	0.02620457323144265	-0.002355387303007106	-0.0010182436178889087	-0.003140663512949615	-0.0017261937086558987	0.010646488394487896	-0.001087252077748957	-0.03389064352779858
05/23/2018	-0.06206766290247501	0.2100714697468571	2.4657	1.7616	-0.6651000000000007	-5.696300000000003	-1.9346999999999999	0.04563869296808676	-0.005744776449549072	-0.10430081684316939	-0.07553887959080718	-0.07387624090041339	-0.06990213958882663	0.001046343126570599	0.001756592508325383	-0.00557610996906277	-0.011048156165148093	-0.004174864140717105	-0.021746818922235178	-0.0033347258914533384	-0.006985886308077477	0.0032431094088005707	0.008667479201735162	-0.04962258315124579	-0.0020417893161548406	0.01465518603227256
05/24/2018	0.0038982800292099995	-0.054067221270275745	-2.1081999999999996	-5.2301	0.6162000000000005	3.106300000000001	1.3608	0.13480308229023663	0.002062640121471948	0.030660242555800465	0.027274347036115643	0.05263188779288669	-0.02595350185839429	-0.005194640502810875	0.00863733410896117	0.012892885305523016	-0.004955436843705918	0.0076406526101795436	0.002665145304936445	-0.015145430437340401	0.0019643854802965655	-0.002025252246427023	-0.0005653322052587839	-0.00398248236431753	-0.0036857594110761838	-0.004381228766979106
05/25/2018	-0.014229560459840584	-0.18232155679395445	-3.2502000000000004	-1.0499	1.9297000000000009	-4.350900000000001	2.9424	-0.20029298916560467	0.009556835062113356	-0.02527881319152936	-0.026202139341916286	-0.03378605146868102	0.00427777637935467	0.0016226023413406189	-0.0018259380264940006	-0.009373891260340272	0.005159258500462727	-0.010333727056090147	-0.029584151105283674	-0.04110464008460113	-0.005904770911062396	-0.002360028182485152	0.0016131563414329975	0.05360506551556332	-0.002876123327555824	0.0035926031096327193
05/26/2018	-0.016751514993464056	-0.15860503017663863	3.2836	1.9361000000000002	-1.9473000000000007	1.3950999999999998	-4.9652	0.25375787760363	0.0	0.0009301763380946682	-0.00980157515363178	0.0027898807758927613	-0.014619724344620444	-0.0005499092788290534	-0.0018259380264940006	-0.009373891260340272	0.005159258500462727	-0.010333727056090147	-0.029584151105283674	-0.04110464008460113	-0.005904770911062396	-0.002360028182485152	0.0016131563414329975	0.05360506551556332	-0.002876123327555824	0.0035926031096327193
05/27/2018	0.0016761639610063384	-0.12169693497751988	2.1818	-1.6498	1.4700000000000002	-2.2028	2.484	-0.08731764561286592	0.0	-0.025195562634257485	-0.0024125309867359945	-0.007909337481783296	-0.011325807140790012	-0.0007083286941160433	-0.0018259380264940006	-0.009373891260340272	0.005159258500462727	-0.010333727056090147	-0.029584151105283674	-0.04110464008460113	-0.005904770911062396	-0.002360028182485152	0.0016131563414329975	0.05360506551556332	-0.002876123327555824	0.0035926031096327193
05/28/2018	-0.0320251634248816	0.09798040836020361	-2.755	0.9447	-3.0614000000000003	2.5708999999999995	4.0735	-0.4763875268107678	0.0	-0.10412964274232994	-0.05571367149207607	-0.09588957283024957	-0.05956647857647823	0.003305239831051698	-0.002468007511164494	-0.0022373747778829944	0.0006621336223773255	0.003688671775874397	-0.029584151105283674	-0.04110464008460113	-0.00223406176438401	-0.002360028182485152	0.0016131563414329975	0.05360506551556332	-0.002876123327555824	0.0035926031096327193
05/29/2018	0.046090665333919034	0.07696104113612856	-4.7619	3.6380999999999997	5.5685	-0.11849999999999827	-5.703	0.6331794907221693	0.06731697885668886	0.09133566931585424	0.06898212691170436	0.08490628619764129	0.06335601816468017	-0.001807136181734641	-0.00020786739674694132	-0.006644542718668767	-0.003907829294433007	0.0014032143640374528	-0.02766373218090923	-0.016627461460491766	-0.007338690393466657	-0.011631583739264428	-0.004951239497330562	0.2526582887216877	-0.015341327764160972	0.017454790009279186
05/30/2018	-0.008880965898239168	-0.07696104113612856	0.9174999999999995	-4.4274	-6.9598	0.4439999999999986	1.4025	-0.2577422890267975	-0.03337017581046753	-0.01030780014779431	-0.017166135859357112	0.0075821077731249575	-0.02444533446668018	-0.0009528061760407519	0.002007577160243912	0.008609334773579391	0.009280336872429018	0.0039009603503794565	0.018351578850185568	0.021327822640823335	0.010773644393439946	0.012615911702765992	0.007168314169465617	-0.13034694344055664	0.013006963504665237	0.027665679550636035
05/31/2018	0.011764691561603868	-0.06899287148695143	5.923100000000001	2.7580999999999998	2.0429999999999997	-3.0122	2.2953	0.3289590967311975	0.00497820034681784	0.031755106780307685	0.004592401453193062	0.011170145991824032	0.013033359848723336	-0.0017259593918836052	-0.002207786610799012	-0.0047974829368375715	0.0014777031494022097	-0.0024997122381442693	0.007352008959250256	-0.018636835817365416	0.0023974666847880466	-0.006903336878120392	-0.0012392339563991328	0.03227148667039792	-0.005652458697653628	-0.024253127145463793
06/01/2018	0.0062890862947000414	-0.08961215868968697	0.2856999999999998	-0.6492999999999998	1.4017999999999993	3.1146000000000003	-3.1743	0.0011638080585845145	-0.025361390187585098	0.0041427626892227565	0.015471645656156774	0.017382511573392823	0.007330336298307927	0.0029885069363601883	-0.003943043254341916	-0.0009622646848379546	0.014428902800418086	-0.00300350266093119	-0.025301038323958913	-0.01762226489803087	-0.0029119582070271377	0.010790764075641945	0.01653934821425196	-0.13659134215848745	0.01031575064861645	0.024595794318162056
06/02/2018	0.013434600708283284	-0.048009219186360585	-1.9356000000000002	-1.636072616301962	1.569300000000001	-2.8693999999999997	-4.2966	0.05104873206297089	0.0	0.020079938785919182	0.027894005748183126	0.03171526022946547	0.0386812296955954	-0.007480531443564283	-0.003943043254341916	-0.0009622646848379546	0.014428902800418086	-0.00300350266093119	-0.025301038323958913	-0.01762226489803087	-0.0029119582070271377	0.010790764075641945	0.01653934821425196	-0.13659134215848745	0.01031575064861645	0.024595794318162056
06/03/2018	0.009997675000340323	0.048009219186360585	0.5242000000000002	-0.7607273836980379	1.3314999999999992	0.7644	3.0308	-0.2156827905997858	0.0	0.04383841507047226	0.017628586022286896	0.04222872640893233	0.036427868808791786	0.006591016170704492	-0.003943043254341916	-0.0009622646848379546	0.014428902800418086	-0.00300350266093119	-0.025301038323958913	-0.01762226489803087	-0.0029119582070271377	0.010790764075641945	0.01653934821425196	-0.13659134215848745	0.01031575064861645	0.024595794318162056
06/04/2018	-0.027016251829588	0.030771658666753687	0.5875999999999999	3.9156999999999997	-4.7489	-0.2711000000000001	2.7191	-0.04530984284587536	-0.011923032085412344	-0.0418515660276757	-0.04562267600067749	-0.014678006027353696	-0.043762175310721574	0.0004198698465178405	-0.001067524913596074	0.00020105584850815816	-0.005668399687862369	-0.0028572713688976847	-0.015275727928423244	-0.01608367365859298	0.0034249541143101248	0.004469595089461542	0.008383812944304125	-0.05497567407256465	0.005866719876189919	0.016719194954471384
06/05/2018	0.015750020424059485	0.0	-1.1481	-0.2561	-5.4807999999999995	-0.27580000000000005	3.1386999999999996	0.13756328561970577	-0.0020739599246443197	0.027146568187194298	0.01488410144799257	0.023296830797584267	0.03395817521410116	0.0004996153066144957	0.00338430716849647	0.004194662523015147	-0.0033139214903297187	0.00017743277008008818	-0.0068343623043505275	0.011514673934351016	0.0016227530571324422	0.0007023711683356026	0.0032396229117370723	-0.027050177533026076	-0.0010888799224773038	-0.01908639736359863
06/06/2018	0.0026452584607792318	-0.04652001563489283	-0.16159999999999997	-0.9950999999999999	8.1227	-0.006316865558758211	-2.8076999999999996	-0.21377916560568178	-0.004181345632718547	-0.003582555018818212	-0.004265392500244047	-0.003281524339714903	0.0357516909638429	-0.00032971809401919077	0.00338430716849647	0.011760229618464901	0.024983295470277334	0.003994981160824196	0.0043793692546394425	-0.011669102164137968	0.004767589483472751	0.008530883175666304	0.006027772630835315	-0.06324903030769935	0.009487737205109426	0.09298736795744489
06/07/2018	0.0031645802429292047	0.0	1.9092000000000002	2.4337	-3.7721000000000005	-0.4532831344412418	-1.6947	-0.028219401146868606	0.005673732471230375	-0.0031955704310533406	0.0020032569217312	0.004924155781948658	-0.014629865934560726	-0.0019405439610990453	0.0006014852239113466	0.0018269768623140337	-0.005814970953101906	-0.006370753848960575	0.026944914499151373	0.018514797111750525	0.002205820865549407	-0.0007144506972114328	-0.007971964343813198	0.0412342806526671	-0.004461577062201627	-0.010730337771984289
06/08/2018	-0.006968523595064724	-0.08269171584511326	-3.1933000000000007	-3.3029	4.6265	2.4755000000000003	-2.4505999999999997	0.11809927347087701	0.0011030685759992886	-0.00681443162517148	-0.01111355054432206	-0.0055971771394606185	-0.019754396948027164	0.003039181760869333	0.0007629029210063365	0.0047584025877536185	0.0004045008169839548	0.00850004564368767	-0.0015963818742097402	-0.0028846903781385436	-0.002630575576093752	0.0031210606659346496	-2.9359439936982312e-05	0.004113539325791837	0.0020304575503820033	0.004954676802598534
06/09/2018	-0.012263875181004025	-0.09015109699429757	1.8854000000000006	3.0432000000000006	-1.7543000000000006	-3.2955	6.131399999999999	0.0754783841809692	0.0	-0.005865025190234796	-0.01970422652162629	-0.02187032955972762	-0.01820237790568857	0.004273191519378645	0.0007629029210063365	0.0047584025877536185	0.0004045008169839548	0.00850004564368767	-0.0015963818742097402	-0.0028846903781385436	-0.002630575576093752	0.0031210606659346496	-2.9359439936982312e-05	0.004113539325791837	0.0020304575503820033	0.004954676802598534
06/10/2018	-0.1042933418521308	0.6487811776049608	-1.0679000000000007	-3.4921	-1.8371999999999997	3.8825000000000003	-2.9920147993944184	0.21210084046407207	0.0	-0.1266466118580345	-0.09524731582716583	-0.11492734332597565	-0.12147757821578686	-0.007848186389440924	0.0007629029210063365	0.0047584025877536185	0.0004045008169839548	0.00850004564368767	-0.0015963818742097402	-0.0028846903781385436	-0.002630575576093752	0.0031210606659346496	-2.9359439936982312e-05	0.004113539325791837	0.0020304575503820033	0.004954676802598534
06/11/2018	0.01765919398515159	0.24846135929849966	4.0113	3.8804000000000003	5.6584	-2.2786061571380625	-2.100785200605581	-0.2898145211594514	0.002313230135984612	0.012842657319534823	0.004399708853393136	0.026742252831287394	0.01620983123932085	0.0037147349537344967	0.0017855360965830513	0.008103262492150876	0.008662314405833094	-0.0035992707834182625	-0.007081330947245057	0.005004939544381415	0.0012737232648037944	0.0010681475490628145	0.002214914564369508	0.013860800792235395	0.0032401810446263113	0.04445445412418003
06/12/2018	-0.0481304639400264	-0.2231435513142097	-0.865	2.9302	-7.0196	-1.9630938428619378	7.1274	-0.20288882281213905	0.0001912080787013215	-0.07078005500211937	-0.06497762257989503	-0.07052284775889817	-0.045872347218471	-0.0011584362407991724	-0.00348166701274355	-0.003746863503379938	-0.00011735252712608002	-0.005367711320925395	0.0037473277256081516	0.004227059434187552	-0.0033150610494528665	0.00174183223690072	0.005661576183404904	-0.0008100445967444969	-0.0013487997728693912	0.031623584623988066
06/13/2018	-0.03595427889804448	0.2231435513142097	1.4686000000000003	-1.7234000000000016	2.5356999999999994	1.1634	0.5312999999999999	0.07128112358142502	0.005030365976426809	-0.03972248538812728	-0.06856332747188176	-0.05152397384992424	-0.09217492504220903	0.0027540804715267186	0.002573904814859418	0.01017782957905533	-0.01025287050120216	0.004914123823312799	0.0028013091086274144	0.0037591202826172676	0.003908910483660127	-0.0040341772794629804	-0.0005438990479884609	0.04747727059551288	-0.002026616920079327	0.005846864073557612
06/14/2018	0.04998257261950201	-0.1625189294977747	-2.9833000000000007	2.900500000000002	3.1948	-0.29739999999999994	-6.0592999999999995	0.40964800798133627	-0.008417816473612394	0.08478097303479082	0.0725453838266592	0.048629569482419366	0.04409671197239451	0.00041843505900725437	0.002260183314291453	0.00815567449020449	-0.0014535245579461176	0.001779979574556556	-0.0040042765730863294	0.004193506220279808	-0.01909386317812739	0.002468461812028977	0.01026322708956684	-0.0654663084315863	-0.00027052617505773924	0.03684399653173376
06/15/2018	-0.033321871526688085	-0.19415601444095776	-1.4668999999999999	-5.3474	-2.9205999999999994	3.2529999999999992	0.4240999999999999	-0.22873750137822668	-0.0015821197214348492	-0.05688027197283585	-0.045278885768586186	-0.04295240921924526	-0.014713695727363252	0.0029837408381094346	-0.018061927796569677	-0.036000888527895736	-0.01956477709675397	-0.019103001329010993	-0.03747287679109501	-0.028807328578348113	0.003624130293391231	-0.0010175922059643128	-0.0032789057504807317	-0.01161838795386494	-0.00393087595280317	0.001257232404392461
06/16/2018	0.014389710987813942	-0.18805223150293937	0.8844000000000003	-3.3054	-3.5898	-1.7240999999999995	-0.7355999999999999	-0.15391068347097114	0.0	0.017439567641344134	0.009276628247898877	-0.00545087508865616	-0.002070394114308094	-0.0026949235429172503	-0.018061927796569677	-0.036000888527895736	-0.01956477709675397	-0.019103001329010993	-0.03747287679109501	-0.028807328578348113	0.003624130293391231	-0.0010175922059643128	-0.0032789057504807317	-0.01161838795386494	-0.00393087595280317	0.001257232404392461
06/17/2018	-0.007799613927428339	-0.18444582737503556	0.4546000000000001	-0.03154556698085165	2.6984	4.4990000000000006	5.4691	0.344825456118655	0.0	0.0016118552884796244	-0.015225469893968224	-0.012357636093510704	-0.0076283310278064675	0.00123400290324234	-0.018061927796569677	-0.036000888527895736	-0.01956477709675397	-0.019103001329010993	-0.03747287679109501	-0.028807328578348113	0.003624130293391231	-0.0010175922059643128	-0.0032789057504807317	-0.01161838795386494	-0.00393087595280317	0.001257232404392461
06/18/2018	0.0356012205449705	0.2196286092067654	-1.3759000000000001	1.1116455669808518	0.4112999999999998	-5.432100000000001	-10.1844	-0.45487451745697083	0.0007357690751637058	0.036190131238861944	0.027873523196229044	0.01741416667248885	0.05221525004242977	-0.0026390363419952303	-0.00048489399759787943	-0.005823578274700036	2.018102378364972e-05	-0.005068102751009107	0.03880941802186477	0.013749070848251499	0.0011190979517708421	-0.002128422800087293	-0.000599703474954083	0.027173347509058754	-0.0043555261451295735	0.034735960662881205
06/19/2018	0.005201140808390292	-0.014184634991956546	0.28400000000000025	-0.5399	-7.7605	2.256100000000001	2.4448000000000003	0.27313287875916004	0.012023826438212204	0.03608475105421327	0.00018921696108264996	0.02230949215218858	0.001980198666862165	-0.002606027285514186	-0.0028672394671511725	-0.010141715810505936	-0.020922886454059153	-0.017522979369374525	0.000667601333293355	-0.012519247480333284	-0.002843236309910624	-0.004031549765964648	-0.003228025966903303	0.0811044446498963	-0.017892026974720032	-0.05055125203802113
06/20/2018	0.0009758986312480289	-0.043802622658392965	1.3032999999999997	-1.6021	5.9106000000000005	-1.0417000000000005	2.9558	-0.28427085561268406	-0.006009019369136448	-0.0031445301143113724	-0.00857796097820085	-0.018982907356162038	-0.003964326301908905	-0.0013916619597604766	-0.005349036557091402	-0.0012580895271074866	-0.004989138594290843	0.002289107040402527	-0.008983099893078439	0.012670958016920864	-0.0015542702377717155	0.001710697336311462	0.007260478176645435	-0.042852769255507184	0.0023580009538672897	0.027059277506570112
06/21/2018	-0.006931612963175127	-0.0775582343458745	1.0220000000000002	3.7568	4.0357	-2.6347	5.3725	0.1978997102799056	0.025326654961986717	-0.01673733699329283	-0.010958518085968372	-0.008399944741127152	-0.010983635133964498	0.001701545755817488	-0.0005285891920072672	0.0020366980643102828	-0.012965672998814348	-0.007704855934180799	-0.018760746000618056	-0.00364742045704336	0.0027614791452690024	-0.006365707692292055	-0.008721137892935715	0.13509389294241458	-0.007509422022131673	-0.041458334855250634
06/22/2018	-0.10092509014503825	0.19035372849121868	-3.1409000000000002	4.299499999999999	-0.6909000000000001	6.2014	-2.9395	-0.0712219937353682	-0.009507661421437219	-0.12410388536294814	-0.1303988678849377	-0.09369081009643476	-0.11327513921719312	0.002465649380192503	0.0026558975320174483	0.008616061258791774	0.005388028623511509	0.0157612020775586	0.010918629012531156	0.04960185252568383	0.004042146978646438	0.0018602493447312796	-0.0027721141581533715	-0.061265195792602256	0.005290281028218047	-0.040760862655603525
06/23/2018	0.012867874148739133	-0.1586050301766384	2.4217	-5.955299999999999	-2.708400000000001	-4.828199999999999	1.0644	0.6231179810696794	0.0	0.018510920531674024	-0.029489302362782688	0.00886708439298134	-0.010171494738382414	-0.0010174665961705858	0.0026558975320174483	0.008616061258791774	0.005388028623511509	0.0157612020775586	0.010918629012531156	0.04960185252568383	0.004042146978646438	0.0018602493447312796	-0.0027721141581533715	-0.061265195792602256	0.005290281028218047	-0.040760862655603525
06/24/2018	0.0017429078214874494	0.19782574332991998	1.4276	-1.9896	0.028700000000001058	0.09419999999999984	-3.6314	-0.15662802781847596	0.0	-0.0361509798206221	-0.022360952090963337	-0.028709552547527273	-0.05087488017130237	0.003108996664929424	0.0026558975320174483	0.008616061258791774	0.005388028623511509	0.0157612020775586	0.010918629012531156	0.04960185252568383	0.004042146978646438	0.0018602493447312796	-0.0027721141581533715	-0.061265195792602256	0.005290281028218047	-0.040760862655603525
06/25/2018	0.012228053391913463	-0.09402894964827624	1.1655	2.7921	-1.6402	2.6197	1.9573999999999998	-0.29083267838299154	0.046517819983236675	0.005747407413334571	0.012991927054630814	0.009118715134513566	-0.010010093595100855	-0.0044672311691514	-0.0038798250703768744	-0.007807440831371526	-0.015139061215684535	-0.01073708155650177	-0.011605017947434959	0.012812382854036741	0.0045386504800191685	-0.013819790665146492	-0.022386939677488726	0.22994679098695103	-0.014263981179413854	-0.0018600900096483741
06/26/2018	-0.025199727668121952	-0.07302513501489005	-4.4517	0.8516000000000004	-2.6175000000000006	-1.592	-0.5311999999999997	0.11296412660634036	-0.021826272552481485	-0.06168913384202135	-0.06261269676167203	-0.05493653207696414	-0.0028208763416408544	-5.9964620891823656e-05	-0.005228397289850584	-0.0020350501380983488	0.017858648597915305	0.00018431481021607965	0.010382606929341343	0.07334138704823623	-0.004796172263493076	0.0022021541473096207	0.004257657407881865	-0.08486292331127743	0.00140745976787926	0.026638291786483137
06/27/2018	0.010360232412439885	-0.06252035698133396	2.8890000000000002	2.803599999999999	3.8167000000000004	1.4417000000000004	7.675600000000001	-0.235037294188146	0.02971590552772463	0.02192427318636181	0.04816630551856527	0.03102461654603117	-0.016684008563881747	-0.0026269783107756035	-0.00532773947855425	-0.014785871951829677	-0.009104703543415305	-0.012214918530434105	0.03354360051180283	0.028565883644492196	-0.00810279409525641	-0.008641521386802076	-0.014037972720919	0.11778303565638337	-0.009752038278152853	0.0072833531789182615
06/28/2018	-0.04207552803412895	0.0	-0.2730999999999998	-1.4130999999999991	-0.16789999999999994	0.2181999999999995	-9.916500000000001	0.04872847351899434	-0.021563934494991166	-0.04626546511433993	-0.07368734342070393	-0.0477045874115799	-0.03337815068907535	-0.0007438119601446097	-0.003279215927400436	-0.0034308988915534577	-0.007335460054780363	-0.009477855560589887	0.0022317042409865095	-0.05251106859673538	0.0012974096876781083	0.006159615039220689	0.008846398059587202	-0.06100855927424975	0.0052411763862751926	0.015639014999503154
06/29/2018	0.051961325646452394	0.27958486221916146	-0.37280000000000024	0.6605000000000008	-0.9839999999999999	-0.06020000000000003	-0.013500000000000012	-0.08906735405537969	-0.013253169404617626	0.03179304678411832	0.04996652161319126	0.010253678703623925	0.02926630279047071	0.006135414840426024	0.0034788207105940216	0.007172729666510946	0.010669180866538674	0.0044630871683262185	0.015354888538904099	0.009215406048741492	0.009891277478742744	0.0007580943491278802	0.0013075241338658117	-0.04615269579407899	0.004792116288331982	-0.020148528853002112
06/30/2018	0.029426237636990038	-0.1300531282481976	-2.7278000000000002	-0.9441000000000006	4.9785	-2.2665311918580597	6.569999999999999	-0.09669744657242951	0.0	0.04303003751882173	0.03253760043606313	0.028642536707421784	0.0292347251083509	-0.0041327944359644915	0.0034788207105940216	0.007172729666510946	0.010669180866538674	0.0044630871683262185	0.015354888538904099	0.009215406048741492	0.009891277478742744	0.0007580943491278802	0.0013075241338658117	-0.04615269579407899	0.004792116288331982	-0.020148528853002112
07/01/2018	-0.0028428878974455785	-0.16728367942941413	0.6245000000000003	-1.0636923628887343	0.1360999999999999	-1.1720108363278068	-5.311	0.29649327226407607	0.0	-0.002776366952184972	-0.013997576766302977	-0.010536932751710637	-0.0040096284673607485	-0.0003713689593249686	0.0034788207105940216	0.007172729666510946	0.010669180866538674	0.0044630871683262185	0.015354888538904099	0.009215406048741492	0.009891277478742744	0.0007580943491278802	0.0013075241338658117	-0.04615269579407899	0.004792116288331982	-0.020148528853002112
07/02/2018	0.035135921950743665	0.11279549414534418	0.0512999999999999	-0.9466076371112662	-4.861800000000001	-0.10175797181413346	0.9952000000000001	0.14493777922050022	-0.0076314439362688	0.04612846930501746	0.06061318515145331	0.05228530691639521	0.08248124390885536	3.80441311968651e-05	-0.008466201997332057	-0.016735090823929433	-0.007606197240513701	-0.042479624099110325	-0.009471364997117426	-0.003242807868072184	-0.0038588565656554052	0.0030633182696382377	0.008065894569160292	-0.030927046748800535	-0.0029571238897441177	-0.02324514040694492
07/03/2018	-0.01287167500691666	-0.040821994520255034	3.1929999999999996	-1.0785	-1.8393000000000004	2.0546909859536493	1.5266000000000002	-0.5288897595660575	0.010142315500270005	-0.023740294447174293	-0.0018290854803657552	-0.0018510421254882559	-0.0243412129991869	0.0014616002469929423	0.008569980741143901	0.010636562323671939	-0.005064265537521706	0.028471759887136905	-0.011010728621220878	0.004051869400878871	0.0016311116635187584	-0.004959632808581027	-0.011801131403530007	0.03402974858631147	-0.0008465011792155863	-0.07499679908168222
07/04/2018	0.010354213814041557	-0.07197349962508914	-1.3414999999999997	2.1397000000000004	1.9964	1.1573090140463504	-1.5352000000000001	-0.175828673417449	0.0	0.006705215495128591	0.00460388627142283	0.009884563277328562	0.01579574022764163	-0.0011252729974118485	0.0018024345715241807	0.003949619517406244	0.005338420141345779	0.0005702744600313281	0.01465419393997447	0.004051869400878871	-8.578168566270028e-05	-0.004959632808581027	-0.011801131403530007	0.03402974858631147	-0.0008465011792155863	-0.07499679908168222
07/05/2018	0.006284069032972184	0.04380262265839274	-1.2430000000000003	-2.0836000000000006	-3.7978	2.231800000000001	-2.0891	0.4490521821267395	-0.020242336822499096	0.015066161932846711	-0.020490642691860295	-0.017327339410137754	-0.030690038863411928	0.006926551191427869	0.0023240091641119065	-0.0020787699180675467	0.0022957286380966835	8.313786043601112e-05	0.0012980271812130795	-0.015485232004726512	0.0029124570869866195	0.00858380669408465	0.012256097193866111	-0.07525246441026567	0.007172522135064696	-0.005483707727637288
07/06/2018	0.005162022904205088	-0.10536051565782611	-0.34620000000000006	-0.9859999999999998	1.3545000000000003	-3.211200000000001	3.1621	0.23415965581581322	-0.02034535453106423	-0.0008434920081112907	-0.004569929473269951	-0.005150015129614327	-0.000769822978742063	-0.0029662093116359788	-0.0019336440084058992	-0.00020562221041542372	0.002091050752730972	0.0028581104944356284	-0.027752159163405565	0.009943553971821117	0.004693442075645898	0.008445532084703444	0.01485590327349584	-0.11303480731768545	0.007260573643604218	-0.0008413746734579064
07/07/2018	0.027115359772039938	-0.08269171584511326	-1.9801000000000002	0.35949999999999976	2.6321	1.3836999999999997	-6.9415	-0.29317275080447924	0.0	0.036554805764794196	0.03330652342129703	0.027431971197319327	0.018314132629651425	0.0030357797144269926	-0.0019336440084058992	-0.00020562221041542372	0.002091050752730972	0.0028581104944356284	-0.027752159163405565	0.009943553971821117	0.004693442075645898	0.008445532084703444	0.01485590327349584	-0.11303480731768545	0.007260573643604218	-0.0008413746734579064
07/08/2018	-0.01218578025728867	-0.0882660822985264	1.4316000000000004	2.9538999999999995	5.2424	1.5843000000000016	4.0187	0.02516033781382543	0.0	-0.00518163970908514	-0.045155243794186894	-0.030362269040785206	-0.012937775593270473	-0.001949803150472564	-0.0019336440084058992	-0.00020562221041542372	0.002091050752730972	0.0028581104944356284	-0.027752159163405565	0.009943553971821117	0.004693442075645898	0.008445532084703444	0.01485590327349584	-0.11303480731768545	0.007260573643604218	-0.0008413746734579064
07/09/2018	-0.004754504307339147	0.06559728248581331	0.5499999999999998	-2.860299999999999	-3.3544	-3.5802000000000014	1.4819999999999998	-0.07723158789586737	-0.01266650848265971	-0.025756172532987343	-0.018847394853997557	-0.007308710197035384	-0.0030686637045640452	0.0032310205814464425	0.0017507843209036977	0.004265777696442985	0.007956339836198367	0.007621106903856756	0.027622432238399774	0.0020310074004790124	0.0004255862514761788	0.00878434361527436	0.009482696945418922	-0.05219910938755534	0.009691339869566384	0.030636287955523755
07/10/2018	-0.06302719790874711	0.015748356968139143	5.738100000000001	12.555499999999999	-0.24770000000000003	1.2449999999999999	2.4947	0.5516273041240973	-0.0033952254684470606	-0.09282857555223334	-0.06085807178098168	-0.06360812004119687	-0.07662302681339384	-0.00627273426321887	-0.0017029949763252006	-0.003592989462301688	-0.017628543793490437	-0.00454680093049209	0.009297587638180893	0.0024317763942587334	-0.0005958714796441278	0.0034671897996760848	0.0009066806495319213	-0.003947893007584913	0.002064552381524365	0.012356283475444485
07/11/2018	0.010178748843754803	-0.03174869831458027	-3.448900000000001	-8.923199999999998	-2.7849	1.8252000000000015	-3.3522	-0.6213311545854499	0.011364897819052255	0.02745868321832745	0.03381038540263859	0.011596566806473474	0.005789925190412326	-3.9952855635710504e-05	-0.010874982051300108	-0.016007372335525627	-0.004216614586237455	-0.022723230106520553	-0.03199750611184182	-0.0503633886243362	-0.005978325090560566	-0.007119461953973172	-0.005317162193628988	0.07540685698972993	-0.011895022686097434	-0.010944452095936086
07/12/2018	-0.026285782756051645	0.12136085700426724	-0.5619000000000001	-1.8164000000000002	4.5382	3.3686999999999987	0.016100000000000003	0.1601689083293243	-0.01429604763291814	-0.03752242572110909	-0.024325233291057735	-0.03358276375015068	-0.050317102542579484	-0.0020897604381526153	0.004362591529572413	0.009164985494336086	0.01275451953415363	0.01671955303867545	-0.04395119414383597	-0.002699824020034214	-0.00017133556111476045	0.008710984661528975	0.01673797805820776	-0.08016499443614666	0.009417047849844984	-0.007079190190700579
07/13/2018	0.0014823302245989822	-0.07410797215372189	-0.8149999999999997	1.2363999999999997	-1.7775999999999996	-6.6463	-0.5259999999999999	-0.042472580449382846	-0.0038945870372041336	0.009149464048454625	0.00174172458721511	0.007726798957839898	0.011211846641378642	0.0023494254717201348	-0.002464172438572554	-0.008405924163690681	-0.013308140977701832	-0.015319550396210246	0.027357745034598757	0.01061505969082166	0.0011131567703368261	0.0010786485794733736	0.0012983253158207475	-0.0323129889905438	0.0015150474628589095	0.006796951970457599
07/14/2018	0.006084321603847087	-0.13133600206108675	0.7237999999999997	-1.9520999999999997	-0.0944000000000007	3.7387999999999995	-1.1011	-0.09600468589353017	0.0	0.004732706732640146	-0.002864677087774048	0.0012072729401723103	0.012782449286924624	0.0012275021874915812	-0.002464172438572554	-0.008405924163690681	-0.013308140977701832	-0.015319550396210246	0.027357745034598757	0.01061505969082166	0.0011131567703368261	0.0010786485794733736	0.0012983253158207475	-0.0323129889905438	0.0015150474628589095	0.006796951970457599
07/15/2018	0.013219816829508346	0.06964243305574702	-2.8375000000000004	-0.6246	0.4000000000000008	-3.1152999999999995	-1.7790000000000001	0.16872890831054743	0.0	0.031074737889347226	0.02848176673958136	0.014964720921731622	0.007591769908213308	-0.0042958543866886256	-0.002464172438572554	-0.008405924163690681	-0.013308140977701832	-0.015319550396210246	0.027357745034598757	0.01061505969082166	0.0011131567703368261	0.0010786485794733736	0.0012983253158207475	-0.0323129889905438	0.0015150474628589095	0.006796951970457599
07/16/2018	0.05834776316308954	0.29266961396282	0.35350000000000037	0.15510000000000002	-0.18259999999999987	-0.46702510245175244	6.5921	0.03162402474641279	0.008279963906743903	0.06624177049533664	0.06921037359222915	0.08076528133634919	0.18162103137126095	0.0007879885723864367	-0.00272809745700453	-0.0016770298359851665	-0.019659295112311348	-0.006424743362276608	-0.04244815295354876	-0.04036454601921857	0.0022226030691789023	-0.0010286192765862623	-0.0024325165452108166	0.051990916345794336	-0.0013772209861739881	-0.027888638746453864
07/17/2018	0.08243285924456067	0.2839437503411737	2.098	-0.5534000000000001	-1.8007000000000004	-0.25397489754824765	-3.8002	0.10933435855575979	-0.009925257294377987	0.04145414334062103	0.05976707669479264	0.04487359352934639	0.12314123135305799	0.000991362424128837	-0.010848931793837835	-0.013646865492145555	-0.006712824205103551	-0.007431898630354539	-0.002255110187554088	-0.002788992633530718	-0.004278630521804522	0.0039657825363441646	0.006230971826147069	-0.06189198732850576	0.0038514490525258793	0.039797314926610206
07/18/2018	0.006771140681173904	0.08607460877124318	0.6686	0.18579999999999997	3.3230999999999997	-1.7119	6.899299999999999	-0.2201532984889072	-0.0006576482356311919	-0.04175583784161674	-0.03218053353889161	-0.03871141521211907	0.13970806451625162	0.0020775699912684025	-2.4439420787558674e-05	-0.0010921239682453177	-0.0062629425470550615	0.0009045239032081653	-0.004950855292494616	0.010964220647150746	-0.0018884125783565076	0.002158157835582486	-0.0018602116217110165	0.00331126130365611	0.0005489980922952498	0.0035882582781718853
07/19/2018	0.012951027649597435	-0.16799173123912992	-0.5495999999999998	4.571400000000001	-4.3363	0.7098000000000001	-8.7316	-0.03806810377052905	0.01012431974505923	-0.022932581086544168	-0.0033910686277121016	-0.020681610661119287	0.03494267618409186	-0.004121391747274397	-0.0037054007333363614	-0.015644803846187827	-0.04062213039052587	-0.013988995278705119	0.01993608073780795	0.009262005429520492	0.00025772088970446583	-0.003960781746415343	-0.005123976022773036	0.06169356900533973	-0.0046761190969464295	-0.011240942922047914
07/20/2018	-0.015212502537531591	-0.08923113372794278	-4.317799999999999	-2.898400000000001	5.067400000000001	0.19300000000000006	0.8269	-0.18503564510425363	0.0016245855992215175	-0.04112421440111014	-0.046201674509967816	-0.06378193289884304	-0.1198011998126205	0.002943300119235043	0.005349655979569157	0.012851254223756214	0.024997765484958023	0.02631376834399468	0.0006947822137339799	0.012739025777429802	0.00701877399910239	-0.0009489291369755293	-0.0002897448701073557	-0.0007773027985620296	0.0034404492754100957	-0.02098494545683316
07/21/2018	0.008821305092146403	-0.17435338714477755	3.3339999999999987	-2.0877	-3.611700000000001	2.9299	1.2146	0.28017322994284655	0.0	0.02571069210364385	0.02044458654551118	0.01865294040147092	-0.041922306386263486	-0.0009894707139399014	0.005349655979569157	0.012851254223756214	0.024997765484958023	0.02631376834399468	0.0006947822137339799	0.012739025777429802	0.00701877399910239	-0.0009489291369755293	-0.0002897448701073557	-0.0007773027985620296	0.0034404492754100957	-0.02098494545683316
07/22/2018	-0.00010783284302284812	0.13353139262452274	-2.844899999999999	1.0266	0.7128999999999999	-3.0900999999999996	-2.9623	0.3151125588001422	0.0	-0.006027592356904421	-0.015603469642071488	-0.013482813801361404	0.05590040235193694	-0.00019701152581145165	0.005349655979569157	0.012851254223756214	0.024997765484958023	0.02631376834399468	0.0006947822137339799	0.012739025777429802	0.00701877399910239	-0.0009489291369755293	-0.0002897448701073557	-0.0007773027985620296	0.0034404492754100957	-0.02098494545683316
07/23/2018	0.038686613657905156	0.17979311044059587	-0.3940999999999999	1.177400000000001	-1.7334	3.2411	-1.7866	-0.055763858271760114	-0.002221808700845651	-0.01933925008679349	-0.008732498827194846	-0.00902098367931714	-0.007838623384786025	-0.0023501279254312304	-0.0040993851290132	-0.00873334071884635	0.022302716964914815	0.004214943979474306	0.020077682138675	-0.034878001646419854	-0.002733175599646559	0.001836397184893812	0.002927591462267287	-0.018838861696405917	0.0034404492754100957	-0.03366187365485285
07/24/2018	0.08845467951578456	0.23572233352106986	2.1456999999999993	4.381199999999999	0.46720000000000017	-2.8811	10.4336	-0.21177777022938216	-0.0019749456088704598	0.061337633441374884	0.07984753106844167	0.02735138641476398	0.0536222619613671	-0.0009939815291891505	1.633306383830302e-05	0.005563459017075001	0.00034968474091723323	0.0012610266426573702	0.001088583588244596	0.041399147523042856	-0.0004277342979795151	0.004769546552918058	0.004665041620985022	-0.016780257896551465	0.005070240392498704	-0.019213734095417934
07/25/2018	-0.029254762770969833	-0.07257069283483553	2.2591	-4.5468	-1.6267	0.6297999999999999	0.9211	-0.18118048848939772	-0.0028371025587756726	-0.01445601551890352	-0.034218238446171334	0.004808980200340596	-0.021500199954345156	0.0022913903503183567	0.005789564855593454	0.00933232839030751	0.026628856146528435	0.013317395320039616	0.001902174486590802	0.005074006657730834	0.0035872945883480556	0.009060376426541339	0.013723460146353617	-0.009716675638572259	0.009793331808373829	0.037320611766518574
07/26/2018	-0.0284914117711228	-0.12588024588900293	-1.1875	7.1211	-1.5051	-1.1932999999999998	-0.18949999999999978	-0.008048042283088641	1.3034770438902221e-05	-0.01805869287862727	-0.026473446003677736	-0.021784892058341665	-0.043259340081241326	-0.0008413706423296252	-0.007285145816039673	-0.014759248664302227	-0.011222669875729174	-0.023292811103401867	0.011337683870913828	0.006446210662669927	-0.007359266484489202	-0.003036858079784821	-0.014466352055983123	-0.012280137946591108	-0.004204821386865731	-0.006792450266091876
07/27/2018	0.02648730010341893	-0.012270092591814219	1.7932	-7.7431	4.7328	0.16720000000000002	-1.6626000000000003	0.1163766201594294	0.00922440073757591	0.012057509434173497	0.0051765937098613435	0.008223120748406365	0.007341098891306075	-0.0008350588860895993	0.0012505569877081513	0.008139049018973665	-0.004399213512513711	0.007499899287532585	0.00441915684025318	-0.04178861137854817	0.0012017168828164226	-0.006583879546122162	-0.014148191473250193	0.07074860550540141	-0.002994829355182027	-0.0313690320294393
07/28/2018	0.0033184275149693576	-0.23556607131276674	-3.2009	-0.5599999999999998	-1.7549000000000003	0.39890000000000003	-4.5706	0.21138325994792062	0.0	-0.005910932032385574	-0.009990100135945035	7.053880629215303e-05	-0.0052801530712836	0.0007709254243336845	0.0012505569877081513	0.008139049018973665	-0.004399213512513711	0.007499899287532585	0.00441915684025318	-0.04178861137854817	0.0012017168828164226	-0.006583879546122162	-0.014148191473250193	0.07074860550540141	-0.002994829355182027	-0.0313690320294393
07/29/2018	0.003206464908007689	-0.0715071904536646	1.6146999999999996	2.3248556899296284	2.5832000000000006	-0.43740000000000007	-0.4132999999999999	0.011227243509896567	0.0	-0.000499165027097348	0.005486904381043267	-0.000796054610366248	-0.02773399762245976	0.0010336508322644853	0.0012505569877081513	0.008139049018973665	-0.004399213512513711	0.007499899287532585	0.00441915684025318	-0.04178861137854817	0.0012017168828164226	-0.006583879546122162	-0.014148191473250193	0.07074860550540141	-0.002994829355182027	-0.0313690320294393
07/30/2018	-0.004632014984727206	0.11607217125275393	-3.559500000000001	0.44724431007037113	-1.7056000000000004	0.7955000000000001	7.786199999999999	-0.41687339927835865	0.01434590692603166	-0.020751069835907465	-0.014786951768519963	-0.016008560566489582	-0.010334438480612995	-9.009780116413886e-06	-0.0022652289020728134	-0.0013099438210231185	0.004549824023260207	-0.0032056330853169612	0.0020022699074084827	0.03618557108623577	0.004194672931333937	-0.0057707999094027684	-0.014310921758827533	0.09020402384939619	-0.003277348283766912	-0.023871074528093672
07/31/2018	-0.05013793673863809	0.040273899137940106	2.7700000000000014	-1.9427999999999996	0.3378000000000001	-0.5104000000000001	-1.0078999999999994	0.06417396243690732	-0.01802071134851868	-0.05212256020914019	-0.038732068656432084	-0.024695694815306424	-0.10559817841549268	0.0005974729175737801	0.0022080480021120508	0.002341203983317275	0.005321330011983427	0.012189128047911169	-0.01112985005569822	-0.018572873849925564	-0.0012822158443473175	0.004872858193981422	0.005390624405627875	-0.1056722363586049	0.002595452587381253	0.027096183176067434
08/01/2018	-0.020192372715905904	-0.02666824708216131	2.9585999999999997	-3.0089	0.26869999999999994	5.5008	-5.8841	0.010331659683670225	0.0038913549679450155	-0.03070632042978083	-0.023442652935550257	0.024123919639660096	0.07046321049527027	-9.805314488308694e-05	-0.006712837335135724	-0.00904679019006549	-0.015734430089348272	-0.025751459202786542	-0.025677455533571703	-0.015575740326558396	-0.0026551341023356434	-0.0010409173801422256	0.0056408790258704045	0.02463557999622834	-0.0021851961713705848	0.009015404037077346
08/02/2018	-0.007604008713924415	-0.027398974188114433	-0.5170999999999999	2.2587	-3.3119999999999994	-6.085100000000001	3.4958	0.3683544002939634	-0.010600820483780637	-0.019502223369924465	-0.022297786552559096	-0.03561132641561382	-0.07012370955838243	0.0012509570051235722	-0.006708527133468145	-0.004462853399951339	-0.0040408055984206825	0.007885140210823316	0.009226809244767153	0.0021778593000130186	-0.0064530230380066556	0.004914398127409569	0.013555650235280936	-0.07580581513059315	-0.0005470459655017024	0.15003941608659854
08/03/2018	-0.017699978269575922	0.054067221270275745	-1.0268000000000002	6.216200000000001	2.8056	0.5458999999999999	0.4085000000000001	-0.31313564773157054	-0.005860866857100744	0.013578512752410177	0.018177879339228653	0.023695880895959864	-0.009549867939844248	-0.0015651920555251014	0.005836407745938743	0.006722506582780952	-0.003805196272507416	0.008738430122541274	-0.006463613234070742	-0.006693855029497264	-0.0014684924679306821	0.004633387321150373	0.003160968094277905	-0.04616850118988847	0.003686765970170036	-0.003927052100756612
08/04/2018	-0.05552450308821655	-0.09662683568907182	0.508	-0.6195000000000004	0.053699999999999415	-0.22709999999999997	-3.0854000000000004	-0.08345221982240858	0.0	-0.026675820858550026	-0.057558234749184756	-0.027764538904375802	-0.06111737513909965	-0.0005907088677974038	0.005836407745938743	0.006722506582780952	-0.003805196272507416	0.008738430122541274	-0.006463613234070742	-0.006693855029497264	-0.0014684924679306821	0.004633387321150373	0.003160968094277905	-0.04616850118988847	0.003686765970170036	-0.003927052100756612
08/05/2018	0.005053434792914757	0.04255961441879608	-2.9494	-1.5884	0.7286000000000001	2.7499999999999996	-1.0345999999999997	0.17389095017174405	0.0	0.007982690231586709	0.01882075812100492	0.011903010701390215	0.03296608086522035	0.0008429053301772919	0.005836407745938743	0.006722506582780952	-0.003805196272507416	0.008738430122541274	-0.006463613234070742	-0.006693855029497264	-0.0014684924679306821	0.004633387321150373	0.003160968094277905	-0.04616850118988847	0.003686765970170036	-0.003927052100756612
08/06/2018	-0.016644845016715593	0.10536051565782634	2.6803	-6.741600000000001	-3.7280999999999995	-1.9528999999999992	2.0627	-0.1248529252279802	-0.0038586252405229393	-0.009442370300766001	-0.009443953072548972	-0.046148477799965226	-0.020656005066348015	0.0016027623329487213	-0.00599372702574108	-0.008205842202903657	-0.0048650139608783505	-0.009868023771175238	0.0004138216487774571	0.007563672422697287	-0.0012109680573351433	0.0035320512931100723	0.005866076254450903	-0.032303114251607035	-0.00013630477769410732	-0.017909368593950425
08/07/2018	-0.028995998534734113	-0.025317807984289953	0.9312	1.7203000000000002	2.2686	5.2151000000000005	-1.8472	-0.13649673302524512	-0.002145366617303912	-0.06723564109076641	-0.0805454361599347	-0.08324648382763877	-0.03963821663254308	0.0005892663804288374	0.0027536494963369407	0.006082692262237899	0.0018807231477788733	0.00800105945401075	-0.002762051196641302	0.002315820979982952	0.0038871901406653253	0.0028201845679713955	0.003174147810016237	-0.030633025863237684	0.004623971247082359	0.10425750549704826
08/08/2018	-0.0685347755211616	0.14310084364067333	-1.9067	0.6461000000000001	1.1435000000000004	-6.003100000000001	5.6835	-0.05975650216469486	0.002036223078986099	-0.06408569186932933	-0.0869961171954916	-0.1378488430436815	-0.10075364702328748	0.00014975814088269055	0.0024001496150063417	0.0027196771327617775	-0.009882976405636512	0.0022639974024540876	-0.022375426570710566	-0.033069366493870156	0.0009479082100610492	-0.0002624143888114716	0.0009241773470893833	-0.007346222201978669	0.00013567600590569384	-0.024617530116234576
08/09/2018	0.040774545013690044	-0.057158413839948796	-0.05709999999999993	0.34829999999999983	3.1547000000000014	0.12679999999999997	-7.0917	0.10472135889300471	0.005178078305618339	0.024855872037452542	0.02357014104060795	0.04369833973541448	0.05635293655113127	0.002542462970916204	-0.0011622397087966974	0.0010560176163658674	0.007914179540098765	0.0018987651717283782	-0.0022653273173265376	-0.0016451061812379209	-0.007174686090924587	-0.001442759141442096	-0.0003468012308047719	0.03797924806521635	-0.002580997153765807	-0.04951277626371198
08/10/2018	-0.06016427269357827	-0.11191791620398517	-0.7341000000000006	-2.2634	-0.24850000000000172	0.8695	5.2709	0.2029071123117081	0.023243359009346598	-0.08983926650839624	-0.07438982597791632	-0.07901325925979896	-0.06592238756728186	-0.002652283414601388	-0.0015682781872525808	-0.008486062012461382	0.0025509937414147643	-0.006359398502228331	0.006358198742492327	0.011903131165200698	-0.009939053047412605	-0.0071392952256221776	-0.007886961851340857	0.15503759784548654	-0.011904088031139182	0.008588379605373397
08/11/2018	0.0177915087106868	-0.013245226750020933	0.8612000000000006	1.4278	-1.074300000000001	1.9153	-7.696	-0.13374501387637672	0.0	-0.03676847418106721	-0.017577925988360832	-0.061671042429724876	0.005004180584575302	0.008223051859045712	-0.0015682781872525808	-0.008486062012461382	0.0025509937414147643	-0.006359398502228331	0.006358198742492327	0.011903131165200698	-0.009939053047412605	-0.0071392952256221776	-0.007886961851340857	0.15503759784548654	-0.011904088031139182	0.008588379605373397
08/12/2018	0.0042731246896536845	-0.1586050301766384	-0.9753000000000003	-1.2676	1.4383000000000017	-1.253477428828126	3.8628	0.39611875050620604	0.0	-0.007922947097322997	0.016467719761816824	-0.011323168322794785	0.0	-0.00931192498305823	-0.0015682781872525808	-0.008486062012461382	0.0025509937414147643	-0.006359398502228331	0.006358198742492327	0.011903131165200698	-0.009939053047412605	-0.0071392952256221776	-0.007886961851340857	0.15503759784548654	-0.011904088031139182	0.008588379605373397
08/13/2018	-0.00398090580928212	0.17185025692665934	1.4502000000000002	1.5678664439392502	-6.8439000000000005	-1.381522571171874	0.8644000000000001	-0.15320620303045018	0.02462142601758277	-0.10925529751335805	-0.042698429168330776	-0.0709587465561432	-0.030836656619340985	0.003432417734167611	-0.014201156271364646	-0.02078528195387319	-0.018285894500644773	-0.029837951430470966	-0.00536648654107541	-0.005338882620637975	-0.0002628926974786727	-0.004014003101378449	-0.0009628974637028165	0.11609298962288417	-0.0059363741669802295	0.0025846060544045812
08/14/2018	-0.01566132794133246	0.2744368457017603	-6.733799999999999	-0.44106644393925026	3.4350000000000005	-0.34140000000000004	-5.84	0.17847873371696465	-0.020375991449513853	-0.026753016931090556	-0.04109459452892539	-0.011578088440997059	-0.03093254676942525	-0.006382321101177845	0.000494222217390039	0.003926140461708805	0.00585458914376602	-0.0020935630606153666	0.002121791587453181	-0.0031275623081201687	-0.005801194084212535	0.006368919546678065	0.00619599863191489	-0.10475928311303528	0.004558963480884692	-0.02491426393758367
08/15/2018	0.017398583942833667	-0.11653381625595172	8.844299999999999	3.0325	-1.7517000000000005	0.2711	11.448699999999999	-0.4790149324051942	0.01601982196839269	0.012229018708705297	-0.0010819386383476015	0.027804486560911945	0.018847807554353224	0.003709242778240103	-0.01624390914166085	-0.04166775066762263	-0.06315182959640708	-0.041985941022754325	-0.034354797876537724	-0.02982584266693511	8.814844203333672e-05	-0.007631263915858	-0.01249996852390467	0.09524187612614554	-0.01192471146541596	-0.026082241597242373
08/16/2018	0.004146091795380613	-0.17114825619582952	-1.351	0.5110000000000001	-0.12889999999999974	0.9799	-3.9588	0.05059333388414888	-0.016753909530790145	0.019923086566425496	0.015683572089422615	0.036321038034763165	-0.004787821986054652	-2.9962995702526203e-05	-0.0005874815516708765	0.014538087064488447	0.04912173701191769	0.0143374409325574	0.012064976642616188	0.005670078787598953	0.0028166553257743254	0.007888276759113744	0.0026668565384362353	-0.08477840248531754	0.0075042041979749285	-0.00961236558452594
08/17/2018	0.038083292933082546	0.0	-1.6172999999999997	-3.3713	1.3498	-1.2466784334409182	-2.2485999999999997	-0.04898120407677098	-0.009841365576487848	0.09176410848712369	0.10537966221624195	0.22623278502769795	0.06870196239399107	-0.0034607667129827897	0.008556664500917854	0.010170568832679194	0.030691355812183296	0.011628037995119023	0.0133478838582608	0.007459880830716692	0.0053473719355449645	0.003317626865218415	0.0004392672442339318	-0.062112717329136924	0.004558333744125953	-0.09352310850906598
08/18/2018	-0.0241268693886596	-0.1431008436406731	1.9638	0.02229999999999993	2.3775	1.1788784334409181	-0.1723999999999999	-0.026226576831875015	0.0	-0.06516010540291273	-0.0713948437438523	-0.11421268979550714	-0.025161154110702633	0.0050974282894505505	0.008556664500917854	0.010170568832679194	0.030691355812183296	0.011628037995119023	0.0133478838582608	0.007459880830716692	0.0053473719355449645	0.003317626865218415	0.0004392672442339318	-0.062112717329136924	0.004558333744125953	-0.09352310850906598
08/19/2018	0.012731971246198626	-0.15882358552665066	-1.6139	2.2101	-7.505999999999999	-1.845	-5.809	0.38980345140173345	0.0	0.01683450949287213	0.011514265696932924	0.050311767295576626	0.03246638140349756	-0.002336053134345995	0.008556664500917854	0.010170568832679194	0.030691355812183296	0.011628037995119023	0.0133478838582608	0.007459880830716692	0.0053473719355449645	0.003317626865218415	0.0004392672442339318	-0.062112717329136924	0.004558333744125953	-0.09352310850906598
08/20/2018	-0.03083290142940953	0.06351340572232567	-3.025	-1.0352000000000001	3.9663999999999993	0.9458593516934648	0.09250000000000025	-0.23455184248440464	-0.0003528502243893561	-0.09228157907320167	-0.07047702346142515	-0.07449984500226181	-0.042964063362631144	0.004855661089988196	0.005246924317933832	-0.0030308383708126385	0.002980888502290391	0.00912314922759272	0.013734729183394023	0.008608374536599683	0.0038394462523207717	0.0024250166951826913	-0.0008298890703120065	-0.011938064581225039	0.003714152422942263	0.009577589086334548
08/21/2018	0.028168763424012866	0.15634607039069426	-0.02059999999999995	0.15820000000000012	-1.1955	-1.670759351693465	8.3608	0.013530229618152312	0.002279290159630798	0.027431381266765698	0.04267211523382297	0.048580893664316616	0.02295114303042034	-0.004675770822566069	0.00461770714981391	0.0017600871048020217	0.000359725958106516	-5.024557525956652e-05	0.007565180378754199	0.012255421660796628	0.007721376148755288	0.002066430689121823	0.0034952451681302676	0.029193394671986894	0.004657542666114622	0.042713556741679426
08/22/2018	-0.017419158917038047	0.0	3.8905	-0.24220000000000041	4.4794	2.2701000000000002	-0.5618999999999996	-0.31678013417797857	-0.006298453857780384	-0.038332126138196365	-0.018476608298080066	-0.04695356928307626	-0.04600938066887128	-0.00034981634998527636	-0.0001588768248046435	-0.001658459367117171	0.00963162429184461	-0.0020370703420313774	0.01811819149189553	0.007842016958273135	0.0022444760803657093	-0.0003982685850179024	0.0036932053747786853	-0.04859578181873703	0.001502219469936783	-0.0008079373905012233
08/23/2018	0.024501693875050634	-0.040273899137940106	-2.6847999999999996	2.2687999999999997	-0.4074	1.6999999999999997	-2.3901000000000003	0.3687136602223813	-0.0006342964566471432	0.02101655790199608	0.03943024653350058	0.024420838252777077	0.02978943680210744	-0.001374463410477058	-0.008600180665760071	-0.01761295970458976	-0.011322370859072173	-0.02163071803055061	0.010498426235482583	0.018689403676295235	-0.004927182894612719	-0.0016926632005294096	-0.0014502874811626043	0.012976662225779645	-0.004787643369732919	-0.004799554200477729
08/24/2018	0.027928217891387774	-0.13157635778871923	2.3785	-1.5160999999999998	-0.5792999999999999	-2.1189999999999998	1.5098	-0.10872196599058359	-0.004459904506855961	0.020937416988279445	0.006692452428565865	-0.00031435264215895486	0.017044686181553637	0.0028029423236001745	0.016554744400943733	0.021662875824274952	0.022283119979836563	0.017544085954128263	0.009180569407610584	0.008354989541134117	0.007080592572960315	0.006179719474591394	0.009605932954897867	-0.034429630177092996	0.007649265544637629	0.008461538695194726
08/25/2018	0.006412470102887369	-0.015748356968139143	-0.6223000000000001	-1.7165	-1.9391000000000003	0.3691	0.5438999999999998	0.04623060662559375	0.0	-0.011805815142257536	-0.00037804618463255224	0.0019029153272969168	-0.023353855374818266	-0.0007789173443276819	0.016554744400943733	0.021662875824274952	0.022283119979836563	0.017544085954128263	0.009180569407610584	0.008354989541134117	0.007080592572960315	0.006179719474591394	0.009605932954897867	-0.034429630177092996	0.007649265544637629	0.008461538695194726
08/26/2018	-0.008304150404127242	-0.06559728248581331	-4.1204	-0.038000000000000034	0.4507000000000003	-0.2792	-2.6163	0.0712367961116609	0.0	-0.01603733113458894	-0.00995830924345853	-0.013662663487337356	0.014244061525920948	-0.0017727992516360681	0.016554744400943733	0.021662875824274952	0.022283119979836563	0.017544085954128263	0.009180569407610584	0.008354989541134117	0.007080592572960315	0.006179719474591394	0.009605932954897867	-0.034429630177092996	0.007649265544637629	0.008461538695194726
08/27/2018	0.026102321396724193	0.15656906069153997	2.5804999999999993	2.8080000000000003	-2.2019	-0.8429	5.6593	-0.1919922280656099	0.00034910054529901924	0.03711555197471572	0.049605386508554616	0.039743136422890846	0.023840011089300894	-0.0014271202289549314	0.004990224405225341	0.005188803581988033	0.015551819857946292	0.015189720910523619	0.009180569407610584	0.003722799259497478	0.004806876208432065	0.007641124395723509	0.009801647546749948	0.014078907498598081	0.009614807632554623	-0.01105779903173243
08/28/2018	0.030277859846979283	0.14792013007662197	1.4714000000000005	-2.5576000000000003	0.24049999999999971	1.6902	-9.1542	0.1426128205284698	0.00526022579471741	0.03744109803411266	0.04502100791417618	0.04337294507473621	0.057226107189102926	0.0015952360611590582	-0.008605662507229717	-0.012801850199971376	-0.011088263872838233	-0.01711267678171513	0.019958086619507043	-0.020649062311342448	0.0014546701747965296	0.00026923196567363306	0.0014699877988917365	0.027576767770234767	0.0005389383046106033	-0.023482738556513283
08/29/2018	-0.00694600429468295	-0.07796154146971146	2.8869999999999996	-0.32089999999999963	-2.2839	-1.1165460544810784	6.2356	-0.31369095197981167	-0.004216797601524047	-0.024538090109294863	-0.02014945789761846	-0.02019476071935511	-0.00038365624871161685	0.0012649653821332112	0.004651943926678115	0.0033259830422869285	0.025915252803168976	0.009966755260866655	0.0021055409805335046	0.016495816097784832	0.0010255534613931028	0.005685235804660849	0.011809390167810463	-0.020202707317519497	0.005909230195577209	-0.02220985466013481
08/30/2018	-0.009829395829047627	-0.055569851154811056	-2.9753999999999996	1.4518	6.2079	-0.8287539455189215	-7.8889	-0.06688854230602237	0.016122996541059087	-0.01816180517249677	-0.02378831771629919	-0.027518212020035016	0.20720757548470825	-0.0006297827457757188	-0.0055015970361269595	-0.014181537193290517	0.004866390762231276	-0.009612248591162498	0.01280059275691503	0.008146975669608203	-0.0030798210673188	-0.004440118245784497	-0.002288463605374602	0.09938350519196071	-0.008606830968225232	-0.0061167975510496575
08/31/2018	0.008469058119253248	-0.058840500022933284	5.6977	-2.9523	0.3794999999999993	1.1596	5.0581	0.32609715114149873	-0.007229138248350031	-0.0038829021082404935	0.02634787196165078	-0.0003339415871790319	0.4023410818248312	0.0034738547766679545	0.0009745412306694234	-0.0005981498784377592	0.01297436164088328	-0.002738026023173745	-0.0014286644419758687	-0.005853396682508283	-0.00592963538634414	0.00013442134217545032	0.0015532237084094902	-0.05078772337322368	-0.0031112639233361605	-0.004927177096166524
09/01/2018	0.021878725219655948	-0.030771658666753687	-3.0517000000000003	4.684699999999999	-0.9091999999999998	-0.6039057359817543	-2.5402	-0.12559905064507948	0.0	0.04266960637379835	0.0629799479217521	0.03627934824334189	0.2696863224075692	-0.006695943627120651	0.0009745412306694234	-0.0005981498784377592	0.01297436164088328	-0.002738026023173745	-0.0014286644419758687	-0.005853396682508283	-0.00592963538634414	0.00013442134217545032	0.0015532237084094902	-0.05078772337322368	-0.0031112639233361605	-0.004927177096166524
09/02/2018	0.010987275580978562	0.141119715835619	-2.1346	-3.6358	-2.9212000000000002	-0.015262478163809767	1.0991	0.20748189460777944	0.0	-0.0032897477636213424	-0.004583535300415775	-0.01506162535160005	-0.22781356598832847	0.0010287509705825103	0.0009745412306694234	-0.0005981498784377592	0.01297436164088328	-0.002738026023173745	-0.0014286644419758687	-0.005853396682508283	-0.00592963538634414	0.00013442134217545032	0.0015532237084094902	-0.05078772337322368	-0.0031112639233361605	-0.004927177096166524
09/03/2018	-0.001742268609648434	0.02941388520629329	-1.5111000000000003	-1.9239	4.2794	0.4187682141455641	4.1145	-0.2125729357656292	0.0	-0.017518392448589992	-0.004216072850690367	-0.019343726934447414	0.05203316864268448	0.0008044154122185106	9.98992683207689e-05	-0.0015968177170786468	-0.0002442076998612208	0.0012558592551332737	0.011244060304689718	-0.005853396682508283	0.0014641921568522565	0.00013442134217545032	0.0015532237084094902	-0.05078772337322368	-0.0031112639233361605	-0.004927177096166524
09/04/2018	0.013897357522575149	0.12260232209233246	0.3477999999999999	3.9248999999999996	-6.0845	-0.3615984986758315	-2.8432	0.21832464226416537	0.005336311547896488	-0.012299708891010397	0.03512002936129743	-0.012908855390649787	0.0005695301530312946	0.0008758062355695496	-0.008149527507189447	-0.02520247920928842	-0.0018436564613955042	-0.013182348402361654	-0.0038629973354185054	-0.00028640985445704814	-0.003189520397126805	-0.0016556752036844813	-0.004219456972281321	0.02306020708769818	-0.005570288161490744	-0.04304689184723909
09/05/2018	-0.08041780665373643	0.17589066646366414	0.4308000000000005	0.7545000000000002	6.8001000000000005	-0.5191015013241685	-2.1082	0.019782115495186936	0.009202569575674002	-0.20685972884735548	-0.14727120733128096	-0.15651790566232893	-0.06629878398516009	0.008401681926368604	0.004363034242498287	0.002257974428158338	-0.006782461232156756	0.007779850119013609	-0.01076604211597676	-0.016316873451099667	0.004135797726975143	-0.002807106722542585	-0.01308123064022304	0.05542608003818028	-0.0054644944720791955	-0.028824723771712968
09/06/2018	-0.03958781459062877	0.07257069283483553	0.21530000000000005	4.7231000000000005	-0.6646000000000001	0.6618912927621736	4.8091	-0.21993971679986313	0.00884248616543426	-0.009149415655500093	-0.0164163110707225	0.06520693074640138	0.015894107854784068	-0.007008979043276466	0.0027120527657009674	-0.0024133976388083234	0.0016922473488216738	0.0090090699423655	-0.013259137471012927	-0.012893951530039693	-0.0006020728690021016	-0.0036589741948480636	-0.009360109415165851	0.05183232952772476	-0.0035680015895476203	0.0007477434653395676
09/07/2018	-0.009556682953379081	-0.19845093872383845	0.011099999999999888	-3.4685000000000006	1.4696999999999996	-0.3602912927621736	0.23580000000000023	0.11252305084344005	0.003025247575136558	-0.058181223588597675	-0.022667273981785918	-0.03795825512806017	0.0575907887489846	0.005430274345160637	-0.002544944654720105	0.0013414954741750584	0.004529312755495951	-0.011919425451399235	-0.0015870919876821432	-0.0011804634689385196	-0.006040750160689473	-0.0022157571246541607	-0.003078593858349521	0.015577693941869697	-0.004132806543630352	-0.06511055516760145
09/08/2018	-0.03799228691130452	-0.2170645052378275	2.3618	-3.5006	-3.8487999999999998	0.7248999999999999	1.8543000000000003	0.3444045786006562	0.0	-0.09281286840390113	-0.05398125679180055	-0.04241237786734686	0.07003497638184797	-0.0020689936955336193	-0.002544944654720105	0.0013414954741750584	0.004529312755495951	-0.011919425451399235	-0.0015870919876821432	-0.0011804634689385196	-0.006040750160689473	-0.0022157571246541607	-0.003078593858349521	0.015577693941869697	-0.004132806543630352	-0.06511055516760145
09/09/2018	0.011955272338743939	-0.09531017980432477	-5.7257	1.2217000000000002	-1.4789	0.13550000000000018	2.4959999999999996	-0.3556121577039688	0.0	-0.005201698338472838	0.03105766300028545	-0.002340448333920886	0.02378377883580729	0.0006967739648630874	-0.002544944654720105	0.0013414954741750584	0.004529312755495951	-0.011919425451399235	-0.0015870919876821432	-0.0011804634689385196	-0.006040750160689473	-0.0022157571246541607	-0.003078593858349521	0.015577693941869697	-0.004132806543630352	-0.06511055516760145
09/10/2018	0.004566709650420719	0.08701137698962969	4.6938	-0.09369999999999967	-4.0462	0.2811999999999999	-6.0777	0.231378461373696	-0.009984975498870008	0.0007867910220813457	-0.005997096352086562	-0.03045402844340095	0.1675158596022701	-0.00368845931712888	-0.0008776292872356706	0.0002610293743412484	-0.0004591532274957899	0.0054563437724697295	0.01601925012105898	-0.002661148820604531	0.003542579416659586	0.0018960451407243895	0.0023417231095788082	-0.04959694113937241	0.001655172791668491	0.08117584947595002
09/11/2018	-0.0013437781152436656	0.05406722127027597	-1.5807000000000004	-3.9950000000000006	5.6297	-0.04810000000000003	0.9107999999999998	-0.46467016683176254	-0.012901075365843173	-0.0628921524191064	-0.04167460754627994	-0.0247601271973672	-0.08521907287251462	0.003250543788015895	0.0022635498937910725	-0.002486070113469019	-0.004510893613615785	0.006690429041416479	0.018711430487560854	0.025432531233081868	0.0010344828508754844	0.00373286215637858	0.008049229212693021	-0.06869025384203331	0.0030273863771324017	-0.0214543935712177
09/12/2018	0.0048291737502292875	0.05129329438755015	1.5912000000000002	4.006	2.8314	-0.5956999999999999	-1.2967	0.30114362514437865	-0.0014579863171566565	-0.009419256314656899	-0.013664322619526992	0.023894114797015975	0.01971277850543718	-0.0032805058859642095	0.006362217541021842	0.007937975072064507	0.0024881110880778934	0.010014974102787733	0.02275123410172064	0.015466440339167775	0.0017217635107422968	0.00035659819551447924	-0.0026420517465126636	-0.0060698213670757895	0.001921757626448084	0.038953694364828984
09/13/2018	0.025723476815226576	-0.10536051565782611	-1.2607000000000002	3.4970999999999997	-1.8666	-0.12469999999999981	0.3981000000000001	0.24480840634962853	-0.010727011170806988	0.14224124223451362	0.05425037872170835	0.03812545205301476	0.01522052597801693	0.005080704294437875	-0.0039622763876074885	-0.00605166859914652	0.004296078405943149	0.004030376736554153	-0.029936279125568177	-0.025474501246617542	0.005489806204818176	0.005268348654683841	0.009784958218830297	-0.06038682665206796	0.006833428258226526	-0.003724211201035388
09/14/2018	-0.0007060618772793958	-0.07197349962508914	3.0454000000000003	-0.42939999999999934	1.9940000000000007	1.8416	-0.2148000000000001	-0.1396097214822145	-0.0019082231970418695	0.0018671062013160267	0.036725336007558784	-0.012278232642755071	-0.05875727880702275	-0.0039727041211916865	-0.005525152601398631	-0.00753111102301629	-0.0035907047586913876	-0.008981347273408602	0.0027004452853738314	0.005524072776855071	-0.005575824010556979	0.0002754270858638108	-0.0021433511060635624	-0.02455115129495633	0.0008168822782366192	0.01963602600161618
09/15/2018	0.004670690197640326	-0.09381875521765481	-6.1393	-4.101100000000001	-1.6971000000000007	-0.794	2.2246	-0.37705423478518085	0.0	0.052101999480161254	0.0024115199665093456	0.01734409060162756	-0.0024301348532915767	-0.0014975891617959951	-0.005525152601398631	-0.00753111102301629	-0.0035907047586913876	-0.008981347273408602	0.0027004452853738314	0.005524072776855071	-0.005575824010556979	0.0002754270858638108	-0.0021433511060635624	-0.02455115129495633	0.0008168822782366192	0.01963602600161618
09/16/2018	-0.003984575399226031	-0.17318311199658742	3.005900000000001	-0.3008999999999998	-1.2209999999999996	-0.7798	-4.3744	0.550874574073565	0.0	-0.01120231315750253	0.004566946017351192	-0.0029901970878611905	0.0576719343042118	9.990908281780667e-05	-0.005525152601398631	-0.00753111102301629	-0.0035907047586913876	-0.008981347273408602	0.0027004452853738314	0.005524072776855071	-0.005575824010556979	0.0002754270858638108	-0.0021433511060635624	-0.02455115129495633	0.0008168822782366192	0.01963602600161618
09/17/2018	-0.03688072201073922	0.11583181552512167	0.41109999999999935	2.5953000000000004	3.2661000000000002	5.497700000000001	8.3591	0.12785377616331495	0.018803724572157066	-0.10866574603431012	-0.08098785082580973	-0.03222080734128574	-0.045099234840912494	0.0031420375263751504	0.0055168294292711195	0.008610426714732444	0.008598155282503406	0.005625911505144465	0.004484599738473705	-0.001741149598316838	0.004976842261591147	-0.005585314617481352	-0.014789094551385773	0.12521187708496395	-0.003271540540615625	-0.0012202903012488164
09/18/2018	0.014242485366239066	0.030771658666753465	1.7468000000000004	5.4565	0.7529999999999992	-2.348	-5.0161	-0.36507167433666243	-0.008848065733968014	0.059352986385344586	0.02919807173130229	0.16739223348944243	-0.04287305801718766	-0.0018541044805956784	-0.0025835285348705384	-0.002173929243570516	0.025843505647317855	0.016727149104485584	0.013082043430022061	0.01456091465398135	-0.0013704498932912423	0.0053546495954313045	0.00799381045612435	-0.06727129660365305	0.007074859442028902	-0.03408398227506382
09/19/2018	0.004266308946258235	0.015037877364540542	-2.6350000000000002	-3.6678000000000006	-1.8763999999999994	-3.1579000000000006	0.6459000000000001	-0.05227242584974601	-0.010932650737784821	-2.863238908190624e-05	0.0043769743610866385	0.01294327644931803	-0.06421532753622028	-0.0015577104810329272	0.004728613539484172	0.006444478486853367	0.0243640932030873	0.012467421194696016	0.0022687178876505953	0.017169630722091433	0.0005141388288062154	0.0012525249991828247	-0.0005445547331976996	-0.08481037500058308	0.0025726099084701914	0.048161640419397855
09/20/2018	0.018753921819563146	-0.015037877364540542	-0.9318999999999997	3.1427000000000023	-0.19569999999999999	4.205000000000001	1.7505000000000002	0.3824348817021779	-0.0028140428031090403	0.06732111142388941	0.04145719088763844	0.3220053990979902	0.015216146372946326	0.0008490533565705958	0.002604492145041881	0.005495961885064293	0.014045927272649195	0.013811109164541868	-0.005048603428156717	-0.004370821198757646	0.008869994188885177	0.0078099973940757295	0.010454722779021708	0.00424629088145112	0.00942133482839047	-0.002310221147103775
09/21/2018	0.03248662476907249	0.08701137698962991	1.8301999999999996	-4.910000000000002	2.0971000000000015	-4.743900000000001	0.5602999999999998	-0.4422135744736613	-0.0026673389995938157	0.09342172260331338	0.06970270501556186	0.221478752082516	-0.0019333866642918807	-0.007126396915047931	-0.005932171499430261	-0.0013624218278325273	0.00023750148550050199	-0.009029162459471607	-0.001646299365055448	0.00042381861198048654	-0.002380346273975792	-0.000368574270180666	-0.005029113036659538	-0.01022155407153802	0.0005356903837760996	0.002577709275934481
09/22/2018	-0.0019276319362759864	-0.18232155679395468	-1.4719999999999995	1.0186000000000006	1.0260999999999987	0.587	-1.9655	0.35801023065643545	0.0	-0.02506579685337762	-0.004724380113567683	0.016491285722130322	0.012934981955130098	0.006507158558414624	-0.005932171499430261	-0.0013624218278325273	0.00023750148550050199	-0.009029162459471607	-0.001646299365055448	0.00042381861198048654	-0.002380346273975792	-0.000368574270180666	-0.005029113036659538	-0.01022155407153802	0.0005356903837760996	0.002577709275934481
09/23/2018	-0.0016899177004514598	-0.1867759071433348	4.797499999999999	3.643599999999999	-3.6032	-0.7064310245225136	-1.1731000000000003	0.207481894607783	0.0	0.015882869375065667	0.015267605002301288	-0.00019097896048103635	0.024531635885047365	-0.0014076961701360502	-0.005932171499430261	-0.0013624218278325273	0.00023750148550050199	-0.009029162459471607	-0.001646299365055448	0.00042381861198048654	-0.002380346273975792	-0.000368574270180666	-0.005029113036659538	-0.01022155407153802	0.0005356903837760996	0.002577709275934481
09/24/2018	-0.017318883746833436	0.10178269430994225	-3.009	0.7998000000000021	8.9995	-0.7774689754774864	2.7657	-0.46233577335512077	0.006620925868729977	-0.0659775275949297	-0.05695235947818311	-0.14286862771682796	-0.03869890388644226	0.0011179207440618643	-0.0008419929886755995	-0.0033265083111193583	0.00828663468808255	-0.0009666506310948009	0.02490897917803281	0.033746172373304795	-8.511724906190565e-05	-0.0035219491222058252	0.0023448566496035994	0.04355797433912967	-0.004697049499869266	0.0019372897443394876
09/25/2018	-0.022841258376354645	0.03174869831458027	-1.6394000000000002	-6.081200000000001	-2.3681999999999963	1.4047	1.4909000000000008	0.2884796289312934	0.0016808599236244337	-0.0457333306996075	-0.007471462691253095	0.06311281274979685	0.0015840890402190055	-0.00018989840492425025	0.0018248104220086603	0.014485437306599014	0.00033908203284305216	-0.005053851736592563	0.016186742134180143	0.0023187625474916373	0.0016159901454182446	-0.001305928448663174	0.0019110722243205203	0.01787212476612199	0.002015723319079399	0.004361819449083981
09/26/2018	0.007499955952683379	0.03077165866675391	6.1346	6.7265000000000015	5.236999999999995	0.5246000000000001	-3.7635000000000005	-0.24134328052807597	0.00833543949585236	-0.012239097087544337	-0.0024727614789918917	-0.02038510118190673	0.0015815836703376718	0.0016878315376765572	-0.005660250704781156	-0.009517265307477984	0.006271084473238098	-3.645134050245247e-05	-0.004144325775684798	-0.01620691977115829	-0.002382371585406884	-0.0032946695026323525	-1.3222021541636764e-05	0.037143740445763296	-0.0006714564141354629	0.02813946531640532
09/27/2018	0.0275986920872473	-0.06252035698133418	-5.1612	-2.3652000000000006	-2.072999999999997	-1.6896	-2.8943	-0.3154594846411767	-0.00561249130284569	0.05694014154901694	0.09284180163203537	0.04741979573127897	0.031798082520971604	-0.005024927579053087	-0.009767584081628478	-0.00524880482798773	0.01548935684026187	-0.015761472061181614	-0.004038925997249976	-0.000554016634668919	-0.008383282630281208	0.002759466146894596	0.00875165037797565	-0.037949217734580376	-0.0006714564141354629	-0.006676381845593937
09/28/2018	-0.004897584123995102	0.04725288485054557	3.8906	-3.2844000000000015	-2.3888000000000016	0.5958000000000001	-0.15775745460519885	0.21851276503415384	-0.0027638013584927457	-0.027023441246054603	-0.017366688049932577	-0.0041999408331845345	-0.008198167180098359	0.00431618556640523	0.006782657410795423	0.027946703896350567	-0.009471284514699363	0.007158349961055244	0.01436771336901188	0.013485824308022032	-0.0031834830069461806	-6.863441535109871e-06	-0.00025168412202525303	-0.023645618575347527	-0.0024209830251153974	-0.1496786525911009
09/29/2018	-0.006367183443238389	-0.2231435513142097	-4.4311	-1.5744999999999996	-9.1092	0.29999999999999993	1.245057454605199	0.21113819194031969	0.0	0.040676311653287556	-0.004667155600305506	0.057865087900817236	0.005813969865419821	-0.0018170719764352113	0.006782657410795423	0.027946703896350567	-0.009471284514699363	0.007158349961055244	0.01436771336901188	0.013485824308022032	-0.0031834830069461806	-6.863441535109871e-06	-0.00025168412202525303	-0.023645618575347527	-0.0024209830251153974	-0.1496786525911009
09/30/2018	0.0035683219592801407	0.05608946665104364	2.0806	0.23580000000000023	4.793399999999999	0.48672897742028387	1.2854	-0.10445715548956169	0.0	0.0052230749130020016	-0.007576485178601544	0.01794635257495447	0.006966301216292159	0.0007580144385689332	0.006782657410795423	0.027946703896350567	-0.009471284514699363	0.007158349961055244	0.01436771336901188	0.013485824308022032	-0.0031834830069461806	-6.863441535109871e-06	-0.00025168412202525303	-0.023645618575347527	-0.0024209830251153974	-0.1496786525911009
10/01/2018	-0.005439212875971933	0.33647223662121295	-4.058	5.1709000000000005	-6.145299999999999	0.10375163443966917	-0.0607000000000002	0.2594666629652007	0.00011877038383945049	-0.008973011725563751	-0.01539049769346068	-0.008827094195688612	0.0060769937186853085	-0.0024370910107473676	-0.0015883223851185235	-0.011419127390542183	-0.014117793372085963	0.00927118565174112	0.026483714125006053	0.029760494332713883	-0.002243120602344828	0.003634455587306462	0.0023308965513297863	-0.009950330853167877	0.002823910973619448	0.15996629459727174
10/02/2018	-0.005099769757457295	0.06291382541056922	5.1687	-4.163100000000001	4.402900000000001	0.3214193881400469	5.2095	-0.24492220451868718	0.002115764452148561	-0.015665841918416135	-0.008384426329090644	-0.10147055489339574	-0.020058466146031684	0.0018181222489071886	0.011980196038536839	0.013845320549704887	-0.00422617735080788	0.009005530626764013	0.008090564152976043	-0.0027901433101140682	-0.0025944838561241246	-0.00039671547471265	-0.0022483057161135633	0.004158010148663571	-0.0033627040901027527	-0.031651109192283755
10/03/2018	-0.008195354893091533	-0.024692612590371477	-4.8521	0.11210000000000075	1.385699999999999	-0.20975703679364077	0.3083	0.022678207797523164	-0.0012529342655470677	-0.029899258639060733	-0.03802886754633317	0.013965921911340717	-0.020819627782389993	-0.0011729913120390291	-0.004973621786092508	-0.003819141244441049	0.00358441966779921	-0.006337730584549561	-0.0021042794765007145	0.016363521627209998	-0.006080102114517955	0.000711240015347947	0.0011987652190104114	-0.037197864226863775	-0.0006738998839841415	-0.020879547759493633
10/04/2018	0.01133102018138743	-0.01257878220686015	1.7143999999999995	-0.7774000000000005	-0.1750999999999978	1.1245570367936408	-2.1376999999999997	0.03847197335180397	0.03059531807197402	0.007811093075072328	0.013856800584965079	-0.002950413984384781	-0.010397485510369009	-0.0023902708154098194	0.0021441064081777483	-0.0027369158377710257	-0.0021737084449728883	-0.0010177747961552797	0.007229509099782483	-0.02598926439842497	0.003131526567447085	-0.008203069104388838	-0.019492361623802523	0.2027826286652945	-0.010708336821330988	-0.044993073333868594
10/05/2018	0.006938342895253413	-0.06538275926285175	2.4262	5.0428999999999995	1.0326999999999984	-1.4450000000000003	-2.6371	-0.1694722712106902	0.008444773330921751	0.023935196102795153	0.00831649185209482	-0.01449866259439947	0.0042425377405406195	-0.00040864213407942277	0.0030871027824845854	0.0026617507307449273	0.01389609383868784	-0.002889333336248967	-0.011098893068048454	-0.0024209830251153974	0.0008681309686642824	-0.005543301253227106	-0.012222590052635596	0.04132819549284639	-0.005877143958341158	-0.07315044325404552
10/06/2018	-0.005173055691672701	-0.11441035117774412	-0.01580000000000001	-2.8773	-4.0649	0.36940000000000006	1.7893999999999997	0.17843215980823057	0.0	-0.010960515972624485	-0.01581539888445338	-0.06147055372611765	-0.022116114539835863	0.0014039456282686292	0.0030871027824845854	0.0026617507307449273	0.01389609383868784	-0.002889333336248967	-0.011098893068048454	-0.0024209830251153974	0.0008681309686642824	-0.005543301253227106	-0.012222590052635596	0.04132819549284639	-0.005877143958341158	-0.07315044325404552
10/07/2018	0.002219652407845274	-0.09531017980432499	-7.046100000000001	2.1944	0.29820000000000046	-0.18149999999999977	-3.1433	-0.004611820519844656	0.0	0.004427851478391531	0.005451530763465939	-0.012458400883703313	0.003061135009442495	-0.0005617431035763168	0.0030871027824845854	0.0026617507307449273	0.01389609383868784	-0.002889333336248967	-0.011098893068048454	-0.0024209830251153974	0.0008681309686642824	-0.005543301253227106	-0.012222590052635596	0.04132819549284639	-0.005877143958341158	-0.07315044325404552
10/08/2018	0.00743561793214198	0.24946085963158326	7.3573	-5.940300000000001	1.5431000000000004	-0.5524000000000002	1.1436999999999997	0.3715839610859133	0.0	0.013773520325233157	0.02130333332750478	0.015872075040254785	0.0028725333935240016	-0.0008060505417521865	-0.013003431946899013	-0.018163260840007744	0.005425010164588073	-0.0036539509370410173	-0.010629602859552278	0.0001346529322709955	-0.002780676105238994	-0.0003951473188328336	-0.006262294366203847	0.05704594687699993	-0.0016463167389710875	-0.044455213964178064
10/09/2018	-0.0014426619686069841	0.07503518594291414	-1.4287999999999998	-0.4534999999999998	-2.2733000000000003	1.1458000000000006	2.099	-0.17238965608585222	0.013382473518341098	-0.005568286421371305	-0.01184008197073183	-0.020408955831372477	0.010166858286442704	0.0009685872382807648	0.001421452391493716	0.0010085028066959545	-0.006255780448392478	0.007003834517766094	0.011099417291497105	0.009114122867400987	-8.702084154646461e-05	-0.0014189640475690268	0.0025535789769755013	0.01643526248591254	-0.001924134733279459	0.047694892833892055
10/10/2018	-0.008634656922337669	0.0	-0.9715000000000003	1.0701	-6.2763	-0.9792000000000004	0.6481000000000003	-0.06582777820312025	0.10706265194206632	-0.009754317172244065	-0.012537091747298668	-0.03708594007317867	-0.01483892428723621	-0.0032930053206390855	0.004210426591138905	-0.005926459737649825	-0.002515183583163605	-0.0023534560552116446	-0.01586019752835366	-0.023899064957545235	0.002520534992248441	-0.033416333989062075	-0.045390321576070036	0.3642947422205123	-0.0294570052494203	-0.022784275319413183
10/11/2018	-0.05129545223082843	0.1661268708739736	-1.8970999999999996	3.3446999999999987	10.4999	-0.6057	-3.1995000000000005	-0.008780911498745603	0.0404690220540338	-0.17512862884151836	-0.12374527348787145	-0.18802784559982488	-0.10472031077040267	-0.0004792280895208733	0.024227273075558386	0.01966550011050039	0.010856818527750889	0.02113893012533552	-0.02991080883187891	-0.030664907054169355	0.006316812420519263	-0.020787647463574643	-0.01148884074548917	0.08432193324606585	-0.01700405333566657	-0.018267680471911074
10/12/2018	0.002927184828347862	-0.19051832399813295	0.9074999999999998	-1.9823999999999993	-6.5219	0.9686000000000001	2.3861	-0.1664784115440332	-0.0789897714740393	0.03743329573715215	0.044263666383410616	0.08977098809493644	0.04821857227047399	0.0010829701007316235	-0.005767813002957922	-0.0003154639060021225	-0.011250095371623026	-0.003203928443006099	-0.007898350328765957	0.006180663024126787	-0.002850604444033039	0.014106320709680986	0.027361910463321593	-0.1588990585869059	0.012032805259472035	0.025636949364231665
10/13/2018	0.0018167970304645564	-0.06371581438610763	0.7012	3.4193000000000007	-1.8734000000000004	0.6460999999999997	1.9836999999999998	0.17753287917208738	0.0	0.015705059118539033	-0.0018672291496679705	-0.0005656371982080133	-0.012465402564656891	-0.006110561717610479	-0.005767813002957922	-0.0003154639060021225	-0.011250095371623026	-0.003203928443006099	-0.007898350328765957	0.006180663024126787	-0.002850604444033039	0.014106320709680986	0.027361910463321593	-0.1588990585869059	0.012032805259472035	0.025636949364231665
10/14/2018	0.0007855659818201133	-0.06805346324501582	-0.07550000000000034	1.77067623358705	-2.3585	1.2820000000000005	-0.9201999999999995	0.07199928185199234	0.0	-0.020862566422532147	-0.02393922634219736	-0.037933720408913074	-0.004642174680764555	0.0015412499713617755	-0.005767813002957922	-0.0003154639060021225	-0.011250095371623026	-0.003203928443006099	-0.007898350328765957	0.006180663024126787	-0.002850604444033039	0.014106320709680986	0.027361910463321593	-0.1588990585869059	0.012032805259472035	0.025636949364231665
10/15/2018	0.04743635562588189	0.3424903089467759	-3.8780000000000006	0.12894948548977503	8.415700000000001	-0.12740000000000018	-5.7346	-0.11676880682801816	0.0005717855102349567	0.06903748979432756	0.05030060737975006	0.1036192923115844	0.01156527925538331	-0.009577127262400249	0.008191166492935054	0.00785009001584136	0.01624768088691919	0.005021667937582741	0.0024749424834675793	0.0060035084329257415	0.0016422493859045983	-0.005922538841602432	-0.012447896828989613	-0.0004693733951461887	-0.005425484467958874	0.0031251448163764906
10/16/2018	-6.518781293429754e-05	-0.1625189294977747	2.595600000000001	-0.2417257190768236	-4.3814	-1.5687000000000002	-0.3043	-0.30883740082151956	-0.07296757950554089	0.001981783538154147	-0.014895518817811038	0.050005567770437076	-0.03928204121242107	-0.0051000217944577216	-0.001721037451570595	-0.0020982506386819644	-0.004516139687168241	-0.0012114591248382212	-0.004707640012294512	0.0012519998853202097	-0.00043190947848892325	0.02126787003864994	0.028968013915314117	-0.18967245220734608	0.019985074474719866	0.06343283933884658
10/17/2018	-0.0078657751439426	-0.0606246218164348	0.8007999999999997	-5.4372000000000025	0.27279999999999993	0.5879999999999999	5.7359	0.12818981835402443	-0.001929165905115826	-0.01455912700922024	-0.0073528807374971805	-0.004381700227989782	-0.08699325694432858	-0.004035194958165175	-0.002173878367091042	-0.0036551870849113044	-0.006714831703620305	-0.010597280825320965	-0.007728784421082047	-0.032497914924809024	-0.006327215041202761	-0.0002527081607928139	0.00030230037069678417	-0.012564414287550285	-0.0026698533388866963	-0.017543386269342598
10/18/2018	-0.010401640804790446	-0.01257878220686015	1.3262000000000007	-2.4187999999999996	0.7566000000000003	-0.6662999999999999	-3.7741000000000002	0.3213347593676348	0.04322270006089768	-0.018181153128434602	-0.0215678750622037	-0.022620580419459135	-0.047421238562090906	0.009869537508354852	0.0028757015038323175	-0.0023641887971415088	-2.79565182976782e-05	-0.005757734019129046	0.004868619566344101	-0.014465752033911983	-0.004182283694865063	-0.014496515061646065	-0.022584240407633516	0.14225757631330627	-0.01617056512302817	-0.029384742216572945
10/19/2018	-0.0017462367636014164	-0.05195973893071115	-0.7640000000000009	3.9383	-2.2739000000000003	-0.2772999999999999	1.2158000000000002	-0.39263904836131935	-0.003833187616043343	0.0018423947040426825	0.009345648574299759	-0.00777937541228757	0.018970758629781592	0.006963458445174443	0.0005545814275809136	0.0029731751274559848	0.009137312472273784	0.003786010768049408	0.0009957680683392311	0.007692903894546355	0.00531198183803866	-0.00036123513910180094	-0.0012458414977629673	-0.0085106896679088	0.0020000006666665016	-0.014926523863017405
10/20/2018	0.003671286911149707	-0.14310084364067333	-2.4920999999999998	-3.5744000000000002	2.5627	-0.9317	3.0754	0.14549042671328127	0.0	0.008324422373330087	0.0064428057936081196	0.01088994030827195	0.017958580409027647	-0.00393702294396365	0.0005545814275809136	0.0029731751274559848	0.009137312472273784	0.003786010768049408	0.0009957680683392311	0.007692903894546355	0.00531198183803866	-0.00036123513910180094	-0.0012458414977629673	-0.0085106896679088	0.0020000006666665016	-0.014926523863017405
10/21/2018	-0.0010546165889273595	0.0	2.1699	-0.8108	1.5122	0.0801	-6.7887	-0.02362982635560673	0.0	-0.0014028967077495125	-0.008411959511513079	-0.005365549617173282	-0.007498932362038246	-0.0002876924089887656	0.0005545814275809136	0.0029731751274559848	0.009137312472273784	0.003786010768049408	0.0009957680683392311	0.007692903894546355	0.00531198183803866	-0.00036123513910180094	-0.0012458414977629673	-0.0085106896679088	0.0020000006666665016	-0.014926523863017405
10/22/2018	0.0007417396988067537	0.12967782330853272	-2.5585000000000004	1.0982	1.4991999999999992	2.1426	0.7299	-0.08613183736613017	-0.004425698430741809	-0.005366726254594667	-0.01354474763615654	-0.007880867736792752	-0.034000798544714605	0.0004574226044487817	-0.0035857409396546913	-0.0038174132527366567	0.03729459265843449	-0.010233423848218237	0.0008704844173372805	0.0013004842523578475	-0.004351995727747027	-0.004308743988789665	0.004769653999913359	-0.012648789939560867	-0.002572164893404505	0.003647167913135352
10/23/2018	-0.001761951871021239	0.0134230203321406	2.4256	-0.7224	-2.919799999999999	-2.0845	5.945	0.33993177435895294	0.021921020937269997	0.0014300065927983496	0.006442379483730942	0.019557709686965796	-0.04545172098922645	0.004020370939879659	0.006687351622168158	0.011707457454392944	0.017740779536343787	0.012337257808264113	-0.02237398509724109	-0.04067158465308385	0.0006104207732598177	-0.005527097324213415	-0.0031613195583624076	0.053048372481173	-0.0077564307281967615	0.119727028544796
10/24/2018	0.003099085244395283	-0.0134230203321406	-3.5523000000000007	1.1578	7.733400000000001	2.1445100420603396	-2.4731	0.10749865785012158	0.08214456128960856	-0.002371427979635854	-0.0005007410369342047	-0.010488568297363998	-0.0646024413651487	0.0006577037069506533	0.0028326906352331704	-0.003344643874972242	-0.013780940923660445	-0.0030429707457040323	-0.017050602162000494	0.0010522360985891765	-0.006910756629510684	-0.03135083200711897	-0.04739516058203641	0.1974170872454737	-0.028076124014350334	-0.01936072419428303
10/25/2018	-0.0030141564725614245	0.039740328649514156	5.462600000000001	0.7988999999999997	-5.295500000000001	1.0622899579396607	-1.6325999999999998	-0.35433473788443504	-0.027951028102471964	-0.005573510829720796	-0.005353713473184474	0.0017808587569496659	-0.050876204458262464	0.0001810455435628036	-0.0013138901142362158	-0.0028435747255173283	-0.02177650243876883	-0.0032818562274750107	-0.0005173305857741894	0.010313221968995201	-0.0014933898326058848	0.018453729479332104	0.03292309111399305	-0.040855024528020145	0.014136592363514389	0.08743299230730628
10/26/2018	-0.00023781874000050607	-0.05334598070529295	-2.233200000000001	3.469500000000001	-0.4659999999999993	1.6746999999999987	2.7741999999999996	0.47154098979279535	-0.0032924214020768616	0.0030045781554068896	-0.0026012752667039507	0.0026947494886353507	0.06936944840723669	0.0010088043795425296	0.0011031351242367649	0.0035855281390158034	0.0013213149909629962	0.006348845227052813	0.001292825002304987	0.004895062804195938	0.002458513838207388	-0.017479090705259992	-0.0236498848799922	-0.002480365058332268	-0.013543560470671068	0.0496881193410843
10/27/2018	0.0008691538185132686	-0.17958557697507982	-0.7246999999999995	-4.8833	-2.5621	1.0878000000000014	-2.1266	-0.5625056845880625	0.0	0.004323578200351896	-0.0032086840506151404	-0.006421787923664546	0.0516070001968183	0.003336553961129413	0.0011031351242367649	0.0035855281390158034	0.0013213149909629962	0.006348845227052813	0.001292825002304987	0.004895062804195938	0.002458513838207388	-0.017479090705259992	-0.0236498848799922	-0.002480365058332268	-0.013543560470671068	0.0496881193410843
10/28/2018	0.000926984967014377	0.0	2.5532000000000004	-1.0204000000000004	-1.0191999999999997	-2.173765132419486	-1.6702	0.3151125588001422	0.0	0.005644828106410316	0.00010592137361031817	0.013187616700320759	-0.03197172291358008	0.005378738081177596	0.0011031351242367649	0.0035855281390158034	0.0013213149909629962	0.006348845227052813	0.001292825002304987	0.004895062804195938	0.002458513838207388	-0.017479090705259992	-0.0236498848799922	-0.002480365058332268	-0.013543560470671068	0.0496881193410843
10/29/2018	-0.023990503887182157	0.21985947611301992	-1.4088	1.8902	-1.3424000000000003	-3.0907348675805144	-0.7805	0.07666072737757634	0.011133687886324406	-0.04033701844668425	-0.05676469225037595	-0.046233563431993696	-0.05462799323543166	-0.0015977454544408554	-0.0033374642725130244	-0.016354671254999342	-0.013539867492765367	-0.0005765973708342642	0.0020650497787695343	-0.008619461895178482	-0.0026343534729139917	-0.006581230333774002	-0.020418951678063735	0.02210487056731747	-0.006542774269467699	0.011866470360551773
10/30/2018	0.0002589425998742456	-0.040273899137940106	1.1998000000000002	-0.1805000000000001	-0.3066	0.12362378152801723	11.4834	-0.21067096325419676	-0.03173657516407391	0.0015653683877507873	0.003411663270075138	0.007322832808351443	0.0007795245295350028	-0.00018861015440690618	-0.00529289469390104	0.0010024023929169346	-0.012286163992293986	0.005129630002280727	-0.024537905630827694	-0.012314316897499289	-0.0024650069705023647	0.015545366655689286	0.014229736955442718	-0.05620625951902536	0.014220355168502508	-0.01489306158526027
10/31/2018	-0.0026336022202695375	0.027028672387919395	-0.05150000000000032	-1.6442999999999999	6.546099999999999	0.8277762184719828	-8.4673	-0.42260084312510493	-0.04447287122357535	-0.0008862325524496839	0.0041021493114983265	0.008112985233670877	-0.02259092657655959	-0.008614553627260923	-0.006703092346282524	-0.015598658954812716	0.0026137505495800184	0.0005497526251705409	-0.011161423337734178	-0.01323313857890085	-0.002913009077588166	0.010792838671998872	0.02278932817364776	-0.09518170839974127	0.010970635883318813	0.022242366535421
11/01/2018	0.009479102341741097	-0.6799019538099247	-0.38389999999999946	-0.27049999999999996	-1.8855999999999988	2.2112	1.0288	0.5518260434711504	-0.03616126832069788	0.007525515620283585	0.016656079945500668	0.0162374268174299	0.0034478220071862964	0.003634637472055174	0.015252379872499944	0.03428631347603783	0.013232194464116276	0.026353151253630358	-0.04915768225712913	-0.025431669885631614	0.008450754517723216	0.010502452503905246	0.014544006237636964	-0.09323978569001667	0.013869046344790803	0.020423333112181474
11/02/2018	0.0016700327078122967	0.02597548640326086	0.1266999999999998	-1.3013	-3.7582	-1.0627000000000004	0.5831	0.18763964018092238	-0.002518751825527188	0.008825940436262059	0.020842740836032103	0.006480725476607274	-0.0010596027481462045	0.0017942591558395317	-0.00043789938745142365	-0.002097753322729101	0.02178507047245848	0.010292242075703228	-0.00196684525333346	-0.008675817491314852	-0.001754694256148992	-0.006336699810106872	-0.014803832442641607	0.008751664609871757	-0.0018668778309285372	0.006167692413885817
11/03/2018	-0.004263636191360831	-0.22957444164450036	-5.521700000000001	2.9994	2.9313999999999996	1.8190999999999997	3.3673	-0.2217137868223329	0.0	-0.0022403526152405817	-0.006985085695752513	-0.006601420372127853	-0.010658241049727124	0.0059530496429584315	-0.00043789938745142365	-0.002097753322729101	0.02178507047245848	0.010292242075703228	-0.00196684525333346	-0.008675817491314852	-0.001754694256148992	-0.006336699810106872	-0.014803832442641607	0.008751664609871757	-0.0018668778309285372	0.006167692413885817
11/04/2018	0.0023348593009089313	0.1769307081590782	4.998700000000001	-0.5581	0.7946	-5.084	6.343400000000001	0.10041707517141862	0.0	0.035816869615480584	0.050478303157987625	0.015297165091116893	-0.015386995439006235	-0.010789077873302858	-0.00043789938745142365	-0.002097753322729101	0.02178507047245848	0.010292242075703228	-0.00196684525333346	-0.008675817491314852	-0.001754694256148992	-0.006336699810106872	-0.014803832442641607	0.008751664609871757	-0.0018668778309285372	0.006167692413885817
11/05/2018	0.006803826559250936	0.15028220304933804	0.6643000000000006	-1.7486	-1.1681999999999997	0.3769114510184557	-8.6393	-0.35607320025139266	0.0063390091055463005	0.0077057492909835545	-0.0012355496638112307	0.072359211855058	-0.014798845032218289	0.004508848721144699	-0.0011361885347289657	-0.005000725782366544	0.015714000985690646	-0.004085689631587286	0.02183826963254365	-0.008675817491314852	0.0016670326299697003	0.00558469381702853	-0.00405686489315471	0.022803116248297783	0.0030139958230783748	-0.01456822004958358
11/06/2018	0.006420495524949388	-0.04762804898925466	-1.3887000000000003	3.6724999999999994	0.06389999999999985	1.8153885489815444	6.0266	0.09596655023776801	-0.004134562584599655	0.04379671420880893	0.043824153326435855	0.09882549385281636	0.020224794318215444	-0.00038268415127446897	-0.0034978154002187622	-0.007142348942963839	-0.016500853437811713	0.0060073398498223796	-0.028469687232265173	-0.015325970478227369	0.0017517741188158853	0.006239826862748821	0.00743364373974309	-0.002508152807212838	0.004290010869508087	-0.0009964101503499023
11/07/2018	0.010642730245614018	-0.024692612590371477	7.4818999999999996	0.8094000000000006	6.6537000000000015	-2.1603	-5.2724	0.034663760343200956	-0.06530370540691022	-0.005825980942424813	-0.031894744429405986	-0.024656780566796432	-0.016091987774585093	0.0004773255360090165	-0.0005705715651513898	0.0028301387247839926	0.015955189254166058	0.0035000982479047593	-0.00767376225516081	-0.00758986283784413	-8.751586230590358e-05	0.020987099015789212	0.030199631813125905	-0.1963827869015038	0.018100041643617892	0.020603816107961137
11/08/2018	-0.011771673827752238	-0.0779615414697119	-8.1261	-2.6081000000000003	-3.971400000000001	1.1682	-6.793900000000001	-0.032354079216807996	0.004987133796715892	-0.02306499327440026	-0.03407722338686803	-0.08204830033490385	-0.0721007242608751	0.0010696302041695478	-0.002032247311338331	-0.009338165573569146	-0.0074667107820580725	-0.010085860639940769	-0.011622198401254558	-0.016013414079204757	-0.005528997366398725	-0.0025121349979597696	-0.006202619574391832	0.021766276481954172	-0.008161013354436975	0.00926295985182346
11/09/2018	-0.010608121386185942	-0.027398974188114433	2.4648000000000003	4.136099999999999	-0.9375999999999998	1.5893000000000002	1.6735	0.12777925225724207	0.027330077575640432	-0.010215444841788823	-0.009157151126228502	0.014404137286511243	-0.07483564182381475	0.0005017180681013656	-0.011793122522474775	-0.020064662496817487	-0.009607232028962187	-0.012881012907580924	-0.004049174006778955	-0.008602203582663392	-0.002378960547492842	-0.009241561593021252	-0.01682560996141902	0.037563101575648794	-0.008513104762247536	-0.0025359675808598325
11/10/2018	0.0036889913064470647	-0.11778303565638337	0.14300000000000013	2.2909000000000006	-0.15050000000000008	-2.4122	-2.3243	-0.2241798793175267	0.0	0.011637420551593891	0.00969918780466461	0.01197195859706146	0.04514385201641158	0.0023574166093379913	-0.011793122522474775	-0.020064662496817487	-0.009607232028962187	-0.012881012907580924	-0.004049174006778955	-0.008602203582663392	-0.002378960547492842	-0.009241561593021252	-0.01682560996141902	0.037563101575648794	-0.008513104762247536	-0.0025359675808598325
11/11/2018	0.00031980057197067424	0.2539152099809634	-0.7897	-4.3238	-3.1963000000000004	-0.33160000000000006	4.0746	-0.06630538952518616	0.0	-0.005629101864956354	-0.019985863368603418	-0.0015504476195782324	-0.038161913149293625	-0.006759794350757057	-0.011793122522474775	-0.020064662496817487	-0.009607232028962187	-0.012881012907580924	-0.004049174006778955	-0.008602203582663392	-0.002378960547492842	-0.009241561593021252	-0.01682560996141902	0.037563101575648794	-0.008513104762247536	-0.0025359675808598325
11/12/2018	-0.00625855746433146	0.08701137698962969	-1.3385000000000002	-1.8646999999999998	5.864000000000001	1.1058	-2.7521	0.08665292200601993	0.0	-0.004372168303435231	-0.014051328545498176	0.021997254781657705	-0.03148348690893599	-0.0013275344062486892	-0.007701218965324941	-0.011167109483660287	-0.017097212512501514	-0.015224733492971154	0.011525844349799641	-0.005664793555697045	-0.010463871302234182	-0.01989813672759233	-0.030294530939933395	0.16381417325660674	-0.018552340549964796	-0.056425299984945276
11/13/2018	-0.001850636311118592	0.05406722127027597	1.6802000000000004	3.3812999999999995	-5.5842	-0.41640000000000005	-0.9069	0.014902913430123732	0.052017039952882316	-0.017218144372676214	-0.01896715125741233	-0.013731663076174683	-0.039612434774793925	-0.0040825355827077935	0.0015483229597785808	0.00015000375037521607	0.014047855446880142	-0.0010121518615440195	-0.06449077362640132	-0.0731188079167806	0.006397747075425564	-0.0014830044565128375	0.00026500712819199634	-0.0212511086017364	0.001450536952912529	0.022239465424185312
11/14/2018	-0.10277647289554181	0.5055485666651469	-0.8788000000000002	5.7768000000000015	2.6354	2.087500000000001	3.2577	0.04982919686347387	0.026039349757966956	-0.13118986336481964	-0.13063168858086982	-0.0726384854320109	-0.08871061274258984	-0.01893115219564309	0.0071692024391536435	0.00966692438475869	0.013144288007813643	-0.00484869700977697	-0.00874708254875145	0.009482135630353383	0.00176991196645844	-0.007596242848709522	-0.008976016055902036	0.05962512148335142	-0.003630295136329842	0.01543834159547064
11/15/2018	-0.01586490077039393	0.07637297878457394	-3.178399999999999	3.290899999999997	-2.2092	-1.082900000000001	-1.7339	0.25444703518739864	-0.013820278278830811	-0.003263382796959924	0.007709048347495084	0.015346297326249037	0.03822121282019797	0.01578343260649393	0.00204600275973732	0.011331426526422828	0.026213224429350923	0.00821460229094928	0.011188713549628915	0.005150530878116122	0.0015902468233348899	0.010538079545353796	0.0176545105628243	-0.06162512215001836	0.009555596091071372	0.012824405371332226
11/16/2018	-0.012915844602918725	-0.24921579162398477	3.9658999999999995	-2.503899999999998	1.7615999999999998	0.5153000000000005	1.3553	-0.12491624966045034	-0.030845743858797015	-0.03162773048542533	-0.03447737110675675	-0.021187868894889328	-0.019474109835378783	0.005083683320251249	0.008207800764906459	0.00882247047187823	0.016334200414966915	0.004726404951087559	-0.004889238158244602	0.0007083407414993914	0.007650743030394841	0.00222081251512396	-0.003406152824998898	-0.09661232853341684	0.0025903022110371765	0.01670612979209718
11/17/2018	-0.003813163432479172	-0.16362942378180212	0.6165999999999999	-7.328600000000001	-1.7995999999999996	-0.21810000000000018	0.8814000000000002	0.18341970131926644	0.0	-0.006735816208617074	-0.012561174865286517	0.041624964611496784	-0.056558790727927466	-0.0011739089470331875	0.008207800764906459	0.00882247047187823	0.016334200414966915	0.004726404951087559	-0.004889238158244602	0.0007083407414993914	0.007650743030394841	0.00222081251512396	-0.003406152824998898	-0.09661232853341684	0.0025903022110371765	0.01670612979209718
11/18/2018	0.01238355508838751	0.21868920096482958	-2.4753	0.3442000000000007	-2.7588	1.6258218447138084	-2.3198	-0.014418648466836714	0.0	0.01746711111593857	0.00947106875819026	0.03756252981975683	0.018328119004300092	0.006736775643484042	0.008207800764906459	0.00882247047187823	0.016334200414966915	0.004726404951087559	-0.004889238158244602	0.0007083407414993914	0.007650743030394841	0.00222081251512396	-0.003406152824998898	-0.09661232853341684	0.0025903022110371765	0.01670612979209718
11/19/2018	-0.1435615137192272	0.545227050483323	2.7889	1.4284	3.0565	1.1537781552861928	-0.5011000000000001	-0.11194952039206729	0.035186878314584114	-0.1714080641512883	-0.1442758273238205	-0.06537979434351249	-0.08897388342955193	-0.009925848339701358	0.0006618918089440484	0.00013864337480162803	-0.010281637587644	0.008601621555580863	-0.017770690933533118	0.01179072172449569	0.0034107339899067113	-0.0167831468390931	-0.033178616255453264	0.1026003703780396	-0.015205564126063997	-0.002373620035561963
11/20/2018	-0.09007561249775797	0.3710636813908321	-3.3629000000000002	-2.6635000000000004	0.07030000000000014	-3.304800000000001	1.2307000000000001	-0.027510320252114084	0.04037658771445285	-0.1349813465242784	-0.1033245262924054	-0.0952420049680488	-0.07023433657501599	-0.014277253005612826	-0.0020524737051603736	-0.00730488847306221	-0.01697574969419069	-0.013423020332140823	-0.04203101945253618	-0.06823089054957165	-0.0073607062092208575	-0.01831796215430881	-0.017610334614284184	0.11190620996045997	-0.018408589933039288	-0.017062714104648435
11/21/2018	0.033203698763990985	-0.21072103131565267	4.6453	-0.026499999999999524	3.3072	0.3118000000000001	1.3427999999999998	-0.4955442343564096	-0.03229490673960633	0.0476573012585666	0.04804600493788014	0.029297963395474858	0.0825649490324949	0.019123387366424275	0.0035788737795012793	0.012579829582634261	0.0053549399822596655	0.005010463732751269	0.002436054797880338	0.01892449798573903	0.0012305530251066343	0.0030386544464438003	0.007433662009670883	-0.07767303831821781	0.009173018899957697	-0.027128034276717727
11/22/2018	-0.05269441591435431	-0.3340061441260196	-2.9170000000000003	-0.6532000000000004	-0.43270000000000053	-1.1216563724356412	-2.0412999999999997	0.32927417313982854	0.0	-0.07592663819596268	-0.07407785842126513	-0.04938678890012993	-0.014815085785140347	0.010761087924313656	0.0021184031909005085	0.0004963326633626863	0.0031646281965445056	0.0013342545209837908	-0.008797710703528416	0.01892449798573903	0.001667617887670142	0.0030386544464438003	0.007433662009670883	-0.07767303831821781	0.009173018899957697	-0.027128034276717727
11/23/2018	-0.004322258982799809	0.03390155167568132	-1.0538999999999996	0.34430000000000005	-2.5637999999999996	-0.3671436275643588	0.11460000000000004	-0.13821419766602272	0.014394101738650855	-0.027281497834459323	-0.001100182277656181	-0.044762892112276575	-0.021371020761563386	-0.01577004729947755	-0.0045601276563438375	-0.01527807495432043	-0.030275385103013086	-0.004707338170066855	-0.05759167063802639	0.01892449798573903	-0.005804765639759901	-0.00657646776585441	-0.00737391162836154	0.034029748586311026	-0.0066494519108850625	-0.037232094764495294
11/24/2018	-0.11348024575181981	-0.08701137698962969	1.4364999999999997	-0.7639999999999998	4.203000000000001	0.4572426936288028	-1.2553	-0.05745041728340894	0.0	-0.0828379537014916	-0.09593939793086381	-0.08204260515132145	-0.05977788171504006	-0.0023904710501007724	-0.0045601276563438375	-0.01527807495432043	-0.030275385103013086	-0.004707338170066855	-0.05759167063802639	0.01892449798573903	-0.005804765639759901	-0.00657646776585441	-0.00737391162836154	0.034029748586311026	-0.0066494519108850625	-0.037232094764495294
11/25/2018	0.03275274925114857	0.34937564145712097	-1.1126999999999998	0.0034999999999998366	-9.101600000000001	0.4229231189477	4.0616	0.6110934340666248	0.0	0.02571197204709108	0.05572906906558295	-0.002093649541184961	-0.0018001805041478747	0.0007597416835925415	-0.0045601276563438375	-0.01527807495432043	-0.030275385103013086	-0.004707338170066855	-0.05759167063802639	0.01892449798573903	-0.005804765639759901	-0.00657646776585441	-0.00737391162836154	0.034029748586311026	-0.0066494519108850625	-0.037232094764495294
11/26/2018	-0.05928993558298323	0.025317807984289953	1.6153000000000004	0.47280000000000033	-1.0857000000000006	1.6185341874234975	-2.8051000000000004	0.013389901317859554	-0.03651265564962625	-0.07223370164017684	-0.04913500482704425	-0.052340569554095495	-0.0560461550456921	-0.003805516968180475	-0.0005315995136330187	-0.00441842427274608	0.022061340353684677	0.0002844882786314784	0.03424817212975828	-0.055743153644235655	-0.0007941760840975698	0.015413016366781385	0.022868412046710418	-0.12982081322798678	0.014570866370227087	0.06006295874506762
11/27/2018	0.0109450621226852	-0.01257878220686015	-0.34970000000000034	0.9885999999999999	8.6033	-1.6609000000000003	-1.0109000000000001	-0.2223826174931398	0.01020542135783331	0.01534302000346699	0.054835380166603276	0.013169301048262305	-0.005733412743431643	0.007154748102422323	-0.006030911220964441	-0.005448145217964218	0.00807553100161762	-0.011778867704366647	-0.0020120731134198877	-0.002919141899724753	-0.0034487366719540696	0.0032563952280595387	0.0033932845589816907	0.006329135051647672	0.0011682244319271007	-0.0060297031318912175
11/28/2018	0.10822445647479206	-0.12095261041766259	2.33	1.8587999999999996	0.09310000000000018	-0.0023999999999999577	3.5799	0.2297575660578275	-0.01373403609170265	0.10703352315068848	0.10841801487340952	0.08101721858197808	0.07342322822118774	0.0144862388744596	0.0050733193683463185	0.012417546709698968	0.02640073366786755	-0.010803355693601802	-0.027394311933495175	-0.024663378950245285	0.00679764259551989	0.022714007938884784	0.031188693741539097	-0.028261011718210938	0.020083027067974157	0.01141977507117442
11/29/2018	0.005020938892638327	-0.1541506798272585	-4.5215	1.804199999999999	-1.9281000000000006	2.9781000000000004	0.26620000000000044	-0.21867337523988883	0.007972585889804984	-0.040803582650521086	-0.024236847975229736	-0.028555968986166635	-0.0022286614974618146	-0.0012474957767619524	0.002437190423870028	-0.0010265973392993288	-0.0024229542332685483	-0.0062017587964486864	0.005504916705817209	0.027582520849970038	0.002372688841048881	-0.002200108521254407	-0.0030320766862708126	0.016094768026340578	-0.004156818140600649	-0.019447902207749834
11/30/2018	-0.06308171444344524	-0.08701137698962969	2.4686	-1.100299999999998	-2.965	-4.550000000000001	-0.29510000000000014	0.18747254184315842	-0.008121544658274527	-0.03789759554608718	-0.05262759694179131	-0.046117627692872976	-0.03450183336433721	-0.005584168944799728	-0.00301874055800333	-0.007504436163886297	-0.001675013927091129	-0.02682650518827412	-0.010000083334583465	-0.01330223057706581	-0.006693111732174212	0.008152204233589089	0.008179848100327902	-0.03907170882123667	0.0030118344746510317	0.026922756335136633
12/01/2018	0.04796872911648542	0.197359434158495	0.4202	-2.3345000000000007	0.9827000000000004	3.4622999999999995	-0.06640000000000024	-0.08484428527541077	0.0	0.04715263067435416	0.0685746178210831	0.028426048501972057	0.03850985476187585	0.009262062072463138	-0.00301874055800333	-0.007504436163886297	-0.001675013927091129	-0.02682650518827412	-0.010000083334583465	-0.01330223057706581	-0.006693111732174212	0.008152204233589089	0.008179848100327902	-0.03907170882123667	0.0030118344746510317	0.026922756335136633
12/02/2018	-0.017904494664019666	-0.2479694350449131	1.36	5.1388	0.8957999999999999	-3.2411999999999996	-2.7121999999999997	-0.08964206970442401	0.0	-0.019119086042596933	-0.018444319008942056	-0.01425753997413648	-0.0017793599000768268	-0.002680773667811752	-0.00301874055800333	-0.007504436163886297	-0.001675013927091129	-0.02682650518827412	-0.010000083334583465	-0.01330223057706581	-0.006693111732174212	0.008152204233589089	0.008179848100327902	-0.03907170882123667	0.0030118344746510317	0.026922756335136633
12/03/2018	-0.06119651082273592	0.1931912290308586	-2.1112	0.013400000000000745	6.658800000000001	-0.5431000000000001	2.5433999999999997	0.021381531652796326	-0.021645655969177113	-0.06627744126253532	-0.08155506616683494	-0.052702034581929125	0.05416095076701666	-0.0017824869905191736	0.00828173908450669	0.012793739249495228	0.020605982213062646	0.01188251180021016	0.041743420509384954	0.04241190756739144	0.0032640847647299742	0.010881931492828123	0.01614750233252238	-0.09453571497610325	0.01280609418995482	0.022597079981267143
12/04/2018	0.015988072092236294	0.05264373348542195	-2.581899999999999	-3.6853000000000007	-5.9076	1.0456	0.6240000000000006	0.05200342681665404	0.05643560681853277	0.011765898908121741	0.0036403815680894347	0.00992040775637637	-0.07667428343598459	0.0034428131420624333	0.006374530031490799	0.00973856265919526	0.021919764611091352	-0.0037587267078000863	0.017300044285006422	0.004331864764353988	-0.000969291171628861	-0.03290020854234488	-0.03852875351683949	0.23234681317334704	-0.028393074501217974	0.003369640749463443
12/05/2018	-0.05263908884387192	-0.05264373348542195	0.9155999999999991	-1.0613000000000001	2.925699999999999	1.9122999999999999	-1.2563000000000004	0.26292241232418156	0.0	-0.0728013538320873	-0.06254830714643633	-0.040525594734625026	-0.007312646846286519	-0.007089854720409623	-0.0010097624685139195	-0.001791189208187216	0.008170039505622562	-0.005495991551238255	0.0029359016358299073	-0.010770061591216074	8.815621286617503e-05	-0.03290020854234488	-0.03852875351683949	0.23234681317334704	-0.028393074501217974	0.003369640749463443
12/06/2018	-0.06404583354346549	0.12675170563914362	0.24040000000000017	-2.8709000000000002	2.9431000000000003	-0.8457417439430617	-1.409	0.5684998041017293	0.011738741828101862	-0.11043631219134475	-0.08367692088710088	-0.08417451240492957	-0.03881712488121458	0.00535340174153525	0.00039594840259216113	-0.0021536706997062893	-0.025662290066939875	-0.012512345327407637	-0.059902162982969465	-0.02111808179284269	0.0026410790948361573	-0.0015233481015792805	0.006401636641465203	0.021465169478826596	-0.004373184812222597	0.009297731359762196
12/07/2018	-0.029150433731082614	0.174353387144778	-0.13940000000000063	-0.8911999999999997	-8.2388	-0.9599582560569383	3.636	-0.48392040643705236	0.03573978226958685	0.016573861632069864	-0.06402784494991742	-0.029170019669977787	0.0033325429556807507	0.0031354305545993754	0.009271946412677146	0.010565015459544025	0.011624696831370684	0.0038521092122296707	0.06493832016284884	0.02339512262489496	0.000439502490263588	-0.02359638323855595	-0.033539840204312554	0.09191517450211029	-0.019323560182569643	-0.01411889792028731
12/08/2018	0.016290845411086607	-0.3011050927839216	0.28570000000000073	1.4125999999999999	2.7500000000000004	1.7589464694175052	-2.1136000000000004	-0.2592711991287988	0.0	-0.012239573633831213	-0.016298553475580846	0.017306501876913183	0.0075757938084572984	0.01834814009665324	0.009271946412677146	0.010565015459544025	0.011624696831370684	0.0038521092122296707	0.06493832016284884	0.02339512262489496	0.000439502490263588	-0.02359638323855595	-0.033539840204312554	0.09191517450211029	-0.019323560182569643	-0.01411889792028731
12/09/2018	0.03896497906753105	-0.060343129907468374	2.4383999999999997	-2.2173	2.8496000000000006	1.7858535305824947	-3.6162	0.5236884337694141	0.0	0.03184887442326012	0.04263522450997703	0.019661015598471998	-0.008526816229161405	-0.0043950456823593186	0.009271946412677146	0.010565015459544025	0.011624696831370684	0.0038521092122296707	0.06493832016284884	0.02339512262489496	0.000439502490263588	-0.02359638323855595	-0.033539840204312554	0.09191517450211029	-0.019323560182569643	-0.01411889792028731
12/10/2018	-0.031356151697975676	0.02597548640326064	-0.04730000000000001	5.981	-1.8907000000000007	-3.1198	-0.18930000000000002	0.10304462134908743	-0.011511744454592465	-0.0370052104664822	-0.0525871238961213	-0.031126932861476275	-0.0009519277253824399	0.0010845891976371362	-0.0038896980194156328	-0.006516915535728529	0.0029340113468947493	-0.010747068181723662	-0.023279739831661317	-0.03255608718956138	-0.0020233127641468007	0.0017606440003854473	0.010448334448630803	-0.0257262934473359	-0.0029832957687077055	0.019859002431117823
12/11/2018	-0.022540923322196704	-0.09402894964827624	-1.6257000000000001	-1.2488000000000001	5.548000000000002	2.4834	4.2127	-0.19702057444370613	-0.015166651649472174	-0.03034429183777476	-0.03368405680272213	-0.008001880375854364	-0.005730674708984473	-0.006721311052787574	-0.0009727822739939995	0.0024745682135320912	0.014606465705664817	0.0009424471207886143	-0.009331845757099444	0.011292954906095165	-0.003440218626920233	-0.0003564318930520116	0.003212078973065857	-0.03964483134723995	0.0013435845866851537	0.004399427909903331
12/12/2018	0.01804567209796737	-0.014184634991956546	-1.6528000000000005	-3.2187	-3.7307000000000023	-1.7449	-3.7272	-0.16249731031352876	-0.008324417815052998	0.018358628622769047	0.02863554738422147	0.019643523974830934	0.010955098845791156	-3.763214577947281e-05	0.0019365913216642383	0.011671292435402325	0.014696546661164156	0.022505669838062126	0.0035096551443025703	-0.011880556529113129	0.0045843331631650885	0.005404856335625041	0.008868355296625552	-0.013882684785189614	0.010536567019759246	-0.0004363068774138057
12/13/2018	-0.050968074323511914	0.0	0.8145000000000007	1.1213000000000002	1.1367000000000003	-0.8192	1.4151	-0.03384868822782039	-0.012886732104663068	-0.045781451084379476	-0.034260946714804064	-0.024030174196051135	-0.02203154245318739	-0.006336410134407697	-0.002950577985292746	0.0009156422852529822	-0.0016293604806953965	-0.00867537973498056	-0.015298272635919652	0.031816045184659636	-0.0007039155592019897	-0.00019993926439898502	0.0005926723116917998	-0.03847541779551067	-0.0008861320916571103	0.027416694206280567
12/14/2018	-0.021720885184615568	0.12095261041766259	-1.4636000000000005	0.8969999999999998	-1.7946999999999997	-0.06369999999999998	2.2074999999999996	-0.19867664908848326	0.019996447595102884	-0.026118537190404467	-0.008678864092664273	-0.038169357187134434	0.0024183808642810334	-0.001177717249672314	-0.0023941873823183357	-0.011550810965572644	-0.015966635228548576	-0.011998880932700295	-0.007993919599541321	-0.027514963285269367	-0.004852879334668464	-0.019271178750727813	-0.025895468720008807	0.046365920557925655	-0.016236299175437452	-0.02984738735632675
12/15/2018	-0.0017656396385987705	-0.12095261041766259	5.1524	-1.3359	-3.2609000000000004	1.9555999999999998	-1.4241	-0.07724944746375684	0.0	0.0015705567821351352	0.01346542422186614	-0.010117144170147307	0.020560131356642586	0.002782006052988373	-0.0023941873823183357	-0.011550810965572644	-0.015966635228548576	-0.011998880932700295	-0.007993919599541321	-0.027514963285269367	-0.004852879334668464	-0.019271178750727813	-0.025895468720008807	0.046365920557925655	-0.016236299175437452	-0.02984738735632675
12/16/2018	0.004955631443566588	-0.0026007817000572864	-3.9326999999999996	-0.6164999999999999	2.7702999999999998	-1.4329999999999998	-5.2049	0.11651011640205589	0.0	0.009679214188746066	0.07353649865709855	0.00713128575495281	0.005663063742460395	0.0013394157596413932	-0.0023941873823183357	-0.011550810965572644	-0.015966635228548576	-0.011998880932700295	-0.007993919599541321	-0.027514963285269367	-0.004852879334668464	-0.019271178750727813	-0.025895468720008807	0.046365920557925655	-0.016236299175437452	-0.02984738735632675
12/17/2018	0.08625226485292359	0.24783616390458096	1.2313999999999994	-2.3231	-0.5748999999999991	-0.7736447110515816	8.2391	0.16954058181178588	0.05311920986099938	0.10955456399368124	0.13404181602558163	0.13167983114188986	0.17563256864315768	0.0035759013681635867	0.005497283318868895	0.005635243296712833	0.015863722399581448	0.009572839405158184	-0.016702928134475492	-0.02889573690531755	0.0037079586935058473	-0.020992280594401613	-0.022475233703755038	0.12540787110304308	-0.015283644706028277	-0.048432022344538694
12/18/2018	0.041486661646759515	-0.07598590697792185	1.3059	4.2645	2.2583999999999986	-0.37455528894841833	-3.9407000000000005	0.004750541966105359	0.025023541887284173	0.0609487275058056	0.02939957946596916	0.06400215143390109	0.05790384808989746	0.002893997448949342	0.0028614157472661716	-0.0016380579030452758	-0.009457632767197133	-0.004692771413063568	-0.04129962202331061	-0.07676828862974894	0.0011449206411626167	8.640835809892167e-05	0.006666222519218223	0.04232168508268597	-0.009653028299894117	-0.03323670242020871
12/19/2018	0.013407868948171142	0.13517477836825265	-1.4269	2.6118999999999994	-1.0122999999999989	6.295300000000001	3.5337000000000005	-0.2640681482951619	-0.0006583957350170255	0.001542842499731023	-0.015357441154889795	0.005110263243954805	0.013323661198470838	0.009329725747005744	-0.005087272757025474	-0.002838821915033485	0.004879186278742509	-0.005719047537156463	0.006133881761265947	0.039120634758455175	0.0013194354731174418	-0.01551547811321008	-0.023149596748069712	0.04232168508268597	-0.013953714773864867	-0.012119491626078727
12/20/2018	0.09867663367981372	0.02272825107755594	-1.2192999999999996	-4.704599999999999	-1.9247	-4.578800000000001	-1.6549000000000005	0.17123146319774385	0.06761045001533028	0.13768186484198175	0.10037545787274071	0.07191434433226662	0.0040359621836616455	-0.0028847412401552044	0.013408432803104553	0.011496884658147799	0.003310958954031662	0.011179235248301111	-0.05091472160241173	-0.04958280516543878	0.006134450926025575	-0.015897793403096827	-0.0158542415707128	0.10387387558120009	-0.008781615160384781	-0.054274164887291754
12/21/2018	-0.059262910170106764	-0.11918851726511814	2.7034	0.28329999999999983	1.7414999999999998	-0.5039000000000001	3.088	0.06877493865379591	0.04545596691616782	-0.05956791184396337	-0.06353789462499826	-0.053296613118377745	-0.07053719248908141	-0.003843884820766575	-0.0023204079070069383	-0.007743149596036947	-0.023548238544769617	-0.010136972681753065	-0.01737182179789709	-0.005713045642179004	-0.006486130198157247	-0.020803200653483067	-0.03200335615668948	0.05917267076174593	-0.01908151391630497	0.013823710755475282
12/22/2018	0.02974411254627185	-0.24231346742193027	-2.4198000000000004	1.4557000000000002	-2.1719	0.6448999999999999	-3.3978	-0.023509183855376037	0.0	0.06422612655083082	0.033818074740045834	0.01037077980663148	-0.01704023795776699	0.005205500893715843	-0.0023204079070069383	-0.007743149596036947	-0.023548238544769617	-0.010136972681753065	-0.01737182179789709	-0.005713045642179004	-0.006486130198157247	-0.020803200653483067	-0.03200335615668948	0.05917267076174593	-0.01908151391630497	0.013823710755475282
12/23/2018	-0.0037937638161924525	-0.15057285847937396	0.5036	-0.05201660256148477	-2.1643	1.347	-0.3070999999999997	-0.010309841634483341	0.0	0.1132875446449031	0.04911802892551087	0.024434881914268014	0.01586076072254272	-0.004763454497244215	-0.0023204079070069383	-0.007743149596036947	-0.023548238544769617	-0.010136972681753065	-0.01737182179789709	-0.005713045642179004	-0.006486130198157247	-0.020803200653483067	-0.03200335615668948	0.05917267076174593	-0.01908151391630497	0.013823710755475282
12/24/2018	0.019714463674247895	0.14518200984449803	0.4077000000000002	-0.13305916127813	5.7115	-1.2591999999999999	4.386799999999999	0.12212310145432514	0.17737168446996132	0.06993722939144931	-0.007891503104641373	0.09138964524122628	-0.0007870917368171249	-0.00017521996056115915	0.009722342788545113	0.00829829520061054	0.009852455574320018	-0.0016783220722755843	-0.01737182179789709	-0.005713045642179004	0.0029853389455938295	-0.02748656592240728	-0.02464733993892132	0.18060415242180516	-0.017980560543296775	-0.0793054715389383
12/25/2018	-0.06668469542047539	-0.0993724738132038	0.7029000000000003	-1.5503242361603853	-5.0048	0.2549000000000001	-4.231999999999999	-0.7076280005217246	0.0	-0.0770046422499	-0.06413844253324097	-0.0658558452860426	-0.05503006435748414	0.003216983873995497	-0.0005359056934262085	-0.00010829689604596737	0.00011249949788805225	-1.2725317655615243e-05	-0.01737182179789709	-0.005713045642179004	-0.00122817806472722	-0.02748656592240728	-0.02464733993892132	0.18060415242180516	-0.017980560543296775	-0.0793054715389383
12/26/2018	0.010898360004240715	-0.015037877364540542	-3.1184000000000003	1.2281000000000002	-0.7948999999999999	2.0917	-1.4839	0.26153448704933613	-0.20291060675879646	0.015447070246654704	-0.004778742205656439	-0.005737510226360376	0.028702257297335443	0.0004905327283683675	-0.001104240394889544	0.017585805228031326	0.012083991190710464	0.014678652719805285	-0.01737182179789709	0.014439104501986044	-0.003429328487223382	0.048403238994109365	0.059780403903021195	-0.1706899932261745	0.03627423860383594	0.09887694735743224
12/27/2018	-0.05391787636773948	0.08701137698962969	1.7067000000000005	-0.9881000000000002	3.2499999999999996	-0.5755999999999997	-1.7875999999999999	0.010301096385108899	-0.006738914892416625	-0.12324079120327358	-0.09086457236553613	-0.1043684126628569	-0.045481174426444504	0.004525080578609543	0.006740493892764654	0.012688932104355288	0.01017314020493032	-0.0009409403824429674	-0.008509043798177629	-0.03447093391135514	0.006759451624322732	0.00852617779166831	0.004068184658420293	-0.014908343040254568	0.00471773166259748	-0.03101989452553333
12/28/2018	0.07104157364331876	-0.057158413839948574	-2.8186999999999998	0.2952	-1.6925	-2.6094	1.2765	-0.12251528812292278	-0.03035731178562484	0.1661499017607797	0.13890554238370711	0.09949509964108172	0.0291808950214838	-0.0009905565803248959	0.003911725284313938	0.010218504276839013	-0.009197154917997885	-0.007875792844123986	-0.01802909896615823	0.014950629920667868	0.0012240973811445954	-0.0012423185913208457	-0.00048196336579842125	-0.05558892438648444	0.0017242734893576639	0.05459817257934407
12/29/2018	-0.026733407433473744	-0.09237332013101507	4.3191	-0.4805791204893727	-0.2509999999999999	1.0534349265703864	-0.6116	0.351184265586034	0.0	0.002694014408823442	-0.02952428941497587	-0.02580427650607242	-0.012818037811003435	0.008092000237068717	0.003911725284313938	0.010218504276839013	-0.009197154917997885	-0.007875792844123986	-0.01802909896615823	0.014950629920667868	0.0012240973811445954	-0.0012423185913208457	-0.00048196336579842125	-0.05558892438648444	0.0017242734893576639	0.05459817257934407
12/30/2018	0.011849700736167534	-0.22516171547044705	1.1774000000000002	0.004479120489372823	1.9157000000000002	-0.8822349265703864	3.0884	-0.043832533673123564	0.0	0.013251414790977911	0.012952814473692786	0.00632167059903066	-0.01509462622248492	-0.012081730567442318	0.003911725284313938	0.010218504276839013	-0.009197154917997885	-0.007875792844123986	-0.01802909896615823	0.014950629920667868	0.0012240973811445954	-0.0012423185913208457	-0.00048196336579842125	-0.05558892438648444	0.0017242734893576639	0.05459817257934407
12/31/2018	-0.03240017134061901	0.035718082602079315	-5.074	0.08880215324469876	8.448400000000003	1.0206999999999997	-2.3783000000000003	-0.35860449115438264	-0.06931369421581168	-0.047523852769273844	-0.04831748519523815	-0.04673508279782024	-0.008911580300563493	-0.005277441302438795	0.001388889112154068	0.007195883234369926	0.0007135325713214513	0.0065569871139965485	-0.01802909896615823	0.014950629920667868	0.0020077698683034773	0.008456582977787619	0.007085116474106812	-0.10873796850122597	0.004843381079711051	-0.003210046706245251
01/01/2019	0.026581337286458506	0.35139788683788864	3.0629	-0.010202153244698753	-8.191000000000003	-0.007200000000000095	2.7289000000000003	-0.023266322987351984	0.0	0.054364159394205025	0.04842424534562184	0.03363491070427682	0.019418085857101808	0.004540234771228674	8.576697119178078e-05	0.0009675859487359162	-0.0006025051712308382	0.00037697914495193885	-0.01802909896615823	0.014950629920667868	-0.00017442874629955418	0.008456582977787619	0.007085116474106812	-0.10873796850122597	0.004843381079711051	-0.003210046706245251
01/02/2019	0.02565721784556807	0.12733942237660134	1.3841	0.3039999999999998	3.0840999999999994	-1.3241999999999998	-2.2076000000000002	0.5301259534324219	-0.03968958947485968	0.09625440477881675	0.044455255244320924	0.028304056682868617	0.006251322712548912	0.005559304683331209	0.0015503335542641494	0.0007540676504609323	0.0023524670157257788	-0.0007415274547826201	0.06673602575641002	0.0253676406296659	-0.010609946520096059	0.001267720346464607	0.004871243428832273	-0.09052228949156271	-0.0003117692932503857	-0.07058239179379999
01/03/2019	-0.027422783532466966	-0.010929070532190277	2.3722000000000003	-0.30889999999999995	-3.5310999999999995	0.6102000000000004	2.3583	-0.027709933529494357	0.04560540254568646	-0.03888070525731191	-0.042993906370839774	-0.04084775593667256	-0.01971953976341556	-0.004442418187352644	0.00751495469190111	0.014061492212012805	0.005215845549330744	0.003000422811990866	-0.015472393663635842	0.013086103292614393	0.004397931268432048	-0.025068276263535694	-0.0341798542206444	0.0917017667267861	-0.017140131854080032	-0.03197754852018342
01/04/2019	0.005453287688160557	-0.022223136784710107	-6.039300000000001	0.6275	-1.5169	-1.0690000000000004	0.8178000000000001	0.2841187271902257	-0.1036878908280936	0.035872308675297226	0.011717126961232172	-0.009699213100980764	-0.019251931499321806	-0.002232072545471687	-0.006379050670346942	-0.0027162607388375726	0.024558232628908883	0.03079634901653172	0.044280219870576065	0.01774444529907182	8.776163944373971e-05	0.033759378318729105	0.04384861286597186	-0.17425983739963247	0.031381858634277116	0.05609429448242231
01/05/2019	-0.0032533188240666533	-0.18457127652797012	0.6858000000000004	-0.4162999999999999	0.8760000000000001	1.865	-3.4812	-0.15789055528160212	0.0	0.0068123155225698895	0.07525560704351042	-0.0041347095934873845	0.0017263707351977686	0.0012664018642060647	-0.006379050670346942	-0.0027162607388375726	0.024558232628908883	0.03079634901653172	0.044280219870576065	0.01774444529907182	8.776163944373971e-05	0.033759378318729105	0.04384861286597186	-0.17425983739963247	0.031381858634277116	0.05609429448242231
01/06/2019	0.05844765015297071	0.09038406146826916	0.2732000000000001	-1.6436000000000002	-1.5772000000000002	-1.8686	0.22039999999999993	-0.06445182087586421	0.0	0.013450791464067358	0.11765275090753136	0.03626359460699724	0.0038734715957966515	0.004984175871876679	-0.006379050670346942	-0.0027162607388375726	0.024558232628908883	0.03079634901653172	0.044280219870576065	0.01774444529907182	8.776163944373971e-05	0.033759378318729105	0.04384861286597186	-0.17425983739963247	0.031381858634277116	0.05609429448242231
01/07/2019	-0.012683645971243607	0.11641035184441106	9.738499999999998	2.8214	1.8741999999999999	1.8207000000000002	-2.0663	-0.11061494125364035	-0.0009662527557414702	-0.03908768070027868	-0.038720315902178726	-0.011049021843616447	-0.018643505523023407	-0.009414247727922962	0.002454122368989786	-0.0028897421575799775	0.0024237415701833243	-0.0012405893173363935	0.025901749606722646	0.010621780588055074	0.006908943482031749	0.006985975834124858	0.010158929651501225	0.0009350164309065434	0.006129348027828385	0.052935043862006204
01/08/2019	0.0013902510897274567	-0.11641035184441106	-5.905499999999999	-2.6519	-1.2638999999999998	-1.8977000000000002	5.0682	-0.1392271101481013	-0.006487659832837611	-0.008869753487189769	0.04331197866460812	0.002653284857610405	-0.003946508082083966	0.005275084687023462	-0.00296745343212379	5.110547532405363e-05	0.017413668154008022	-0.002778659744778089	-0.00333304404693191	0.026777276934642824	-0.002880211460872556	0.009648598495866523	0.009754603769351888	-0.04443052235460776	0.007305968570550547	0.001163685616325516
01/09/2019	0.0011033765678707397	0.059898141581068653	-0.7467000000000001	2.0658000000000003	3.0260000000000007	1.1599	-2.4347000000000003	-0.1206966027227363	-0.008902173462940866	0.002945133955355672	-0.012596366458883068	0.015145527588028895	-0.004403353658269715	-0.0024752244758464853	0.006335933097878943	0.006316923176336253	0.00042903434061791756	0.0077439192705108795	0.04383274495491918	0.05130337904827709	0.008875797913968503	0.004089652304170244	0.007426736506621623	-0.024228626452790447	0.009208307197535959	0.009437966941711728
01/10/2019	-0.09246141755371085	0.15082288973458402	-0.6608999999999998	8.2499	-2.1421000000000006	1.232	0.7634000000000003	0.4323762590588922	0.0007564659175169908	-0.159072501596623	-0.1407788528979066	-0.10880862419185611	-0.060955656302216	0.006499098987533765	-0.005356165986329486	-0.011812920714847408	-0.0021168493228058693	-0.006573016077749294	0.016843556715169683	0.004397292239938455	-0.003732157263570929	0.004508267632578722	0.003063164804004259	-0.02431730765070661	0.004647336150831904	0.01884477072326618
01/11/2019	0.0022942359604076756	-0.09431067947124161	-0.38680000000000003	-4.030900000000001	0.20769999999999955	-0.9428000000000001	-0.6753000000000002	-0.21503865702006575	-0.022040990528767623	-0.008407304497189294	-0.04648957540582721	0.0007572616340092431	-0.001408120392255796	-0.00014070909590275724	0.0027940566898401187	0.0018289459783717987	-0.0021062254652477463	-0.012511509281502242	-0.02055038488552352	-0.018872117965896162	-0.0026992919868188414	-0.00014635367547111144	-0.0029556060764566183	-0.06954247303966987	-0.003596048226419235	0.006616321900566824
01/12/2019	-0.007095191202580509	-0.26236426446749106	-0.5556999999999999	-1.2632999999999992	-0.39369999999999994	-1.3684999999999998	-5.0276	-0.17765986368263142	0.0	-0.012479075652898075	0.001755376632198491	-0.012404496947073795	0.008884790735275594	-0.002382354686633923	0.0027940566898401187	0.0018289459783717987	-0.0021062254652477463	-0.012511509281502242	-0.02055038488552352	-0.018872117965896162	-0.0026992919868188414	-0.00014635367547111144	-0.0029556060764566183	-0.06954247303966987	-0.003596048226419235	0.006616321900566824
01/13/2019	-0.03004003127944621	-0.009569451016150587	1.3060999999999998	0.5236999999999998	0.6468000000000003	0.1194	3.0865	0.2883013013494873	0.0	-0.07471615372863116	-0.0654447950928514	-0.03382919084047975	-0.02546106419827332	-0.0007741409871898156	0.0027940566898401187	0.0018289459783717987	-0.0021062254652477463	-0.012511509281502242	-0.02055038488552352	-0.018872117965896162	-0.0026992919868188414	-0.00014635367547111144	-0.0029556060764566183	-0.06954247303966987	-0.003596048226419235	0.006616321900566824
01/14/2019	0.04218837508216389	0.062131781107006345	-2.4909	0.6519000000000013	1.7704999999999997	1.2465	4.3857	0.053130229967374376	0.017705542534863894	0.09904493917052815	0.06463593125586531	0.04881967629873207	0.04162396511946209	0.0007496520348896987	0.0011386655606600016	0.00334759948162322	0.0010574418448232592	-0.0099610695303598	-0.007455134495017113	-0.022212215426136606	-0.0026992919868188414	-0.0052714324201366125	-0.009185573516704792	0.0472444270822967	-0.0057203226885294	-0.03773598575720438
01/15/2019	-0.020546660850557785	0.0	1.1195999999999997	-5.0429	-2.4393000000000002	-0.9914	-1.621	0.22913555836838206	-0.009126487547267526	-0.05605585766189769	-0.026656831032524142	-0.019932726900464326	-0.03353830870162344	-0.0002919545002793532	-0.0017123623543895405	-0.00442531022062731	-0.0014429308348162806	-0.0031715931987550405	-0.002554279805096371	0.02918628476220997	-0.004894686810922505	0.010664641768124206	0.01946971122417196	-0.02495483889317196	0.00901719365018927	0.029553069453219116
01/16/2019	0.0066788706193268155	-0.04939275532957654	-1.1325000000000003	0.7402999999999998	4.8447000000000005	0.2119000000000001	-3.0025	-0.007248744475790936	0.006656565635077771	0.01233302015834603	0.009990500506685596	0.007678761393630884	0.012709043736670367	-0.001996979693409319	0.0032208391178718543	0.0007891520874565572	0.032283902150024524	0.009026287138216738	0.019585295956980886	0.005390848634876377	-0.001841701901843018	0.0022195019060893273	-0.00016194089192822503	0.023380448644063634	0.002838576642672841	0.0046923530317872775
[truncated: 724 more rows]
